# Supplementary material for: Simulation-guided pan-cancer analysis identifies a novel regulator of CpG island hypermethylation heterogeneity
Source: Brief Bioinform. 2025 Jun 2;26(3):bbaf252. doi: 10.1093/bib/bbaf252 (PMC12127147; doi:10.1093/bib/bbaf252)
Supplement: Supplementary_Data_1_bbaf252 [file supplementary_data_1_bbaf252.xlsx]

## Sheet: Sheet1
Supplementary Data 1. Genes associated to Hypermethylation and hypomethylation in a pan-cancer manner
geneID	symbol	HyperCor.spearman	HyperCor.P	HypoCor.spearman	HypoCor.P
ENSG00000258884	LINC02321	0.420081	0.0365538	0.787459	2.99454e-06
ENSG00000231903	AC079354.1	0.396609	0.0496606	0.780884	4.10483e-06
ENSG00000145194	ECE2	0.609231	0.00153119	0.765385	1.39856e-05
ENSG00000256955	AC131009.2	0.114315	0.586373	0.709995	7.02157e-05
ENSG00000224531	SMIM13	0.313846	0.126637	0.686154	0.000222264
ENSG00000227674	LINC00355	0.0277495	0.895246	0.659721	0.000333563
ENSG00000137563	GGH	0.648462	0.00061193	0.650769	0.000577492
ENSG00000143256	PFDN2	0.253846	0.219885	0.642308	0.000712485
ENSG00000182481	KPNA2	0.650769	0.000577492	0.637692	0.000796888
ENSG00000147955	SIGMAR1	0.518462	0.0087371	0.627692	0.00100955
ENSG00000248740	LINC02428	0.462422	0.019942	0.625534	0.000825778
ENSG00000164438	TLX3	0.116847	0.578051	0.622735	0.000885286
ENSG00000271784	AL031055.1	0.233846	0.259362	0.622308	0.00114294
ENSG00000145604	SKP2	0.55	0.005018	0.620769	0.00118372
ENSG00000228541	AC093159.1	0.2197	0.291324	0.606002	0.00132409
ENSG00000171793	CTPS1	0.669231	0.000356739	0.600769	0.00183834
ENSG00000207181	SNORA14B	0.688462	0.000207837	0.593077	0.00216179
ENSG00000162377	COA7	0.749231	2.67714e-05	0.591538	0.00223199
ENSG00000266602	AP005262.1	0.0153978	0.941765	0.589222	0.00194026
ENSG00000224854	CDKN2A-DT	0.188175	0.3677	0.588781	0.0019593
ENSG00000205704	LINC00634	0.267692	0.195088	0.581538	0.00273749
ENSG00000205628	LINC01446	0.000513611	0.998056	0.580381	0.0023537
ENSG00000101447	FAM83D	0.671538	0.000335079	0.58	0.00282331
ENSG00000070010	UFD1	0.359231	0.0784728	0.577692	0.00295634
ENSG00000128965	CHAC1	0.406923	0.0445369	0.575385	0.00309466
ENSG00000131462	TUBG1	0.493846	0.013049	0.573077	0.00323846
ENSG00000138074	SLC5A6	0.643077	0.00069919	0.570769	0.00338791
ENSG00000233461	AL445524.1	0.652308	0.000555467	0.57	0.00343901
ENSG00000273604	EPOP	0.75	2.59814e-05	0.563846	0.00387194
ENSG00000168268	NT5DC2	0.303077	0.140736	0.563846	0.00387194
ENSG00000117148	ACTL8	0.61943	0.000960273	0.562662	0.00341199
ENSG00000087586	AURKA	0.594615	0.00209348	0.561538	0.00404581
ENSG00000178295	GEN1	0.618462	0.00124721	0.560769	0.00410521
ENSG00000163032	VSNL1	0.598462	0.00193071	0.559231	0.00422626
ENSG00000101220	C20ORF27	0.363077	0.0751568	0.559231	0.00422626
ENSG00000198901	PRC1	0.601538	0.0018084	0.558462	0.00428791
ENSG00000261236	BOP1	0.587692	0.00241607	0.557692	0.00435032
ENSG00000205559	CHKB-DT	0.241538	0.243661	0.557692	0.00435032
ENSG00000168843	FSTL5	0.0220335	0.916741	0.557409	0.00379423
ENSG00000160767	FAM189B	0.470769	0.0185761	0.556154	0.00447745
ENSG00000130600	H19	0.189231	0.363305	0.556154	0.00447745
ENSG00000267909	CCDC177	0.263425	0.203264	0.554659	0.00400844
ENSG00000112238	PRDM13	0.546832	0.00467487	0.55458	0.00401474
ENSG00000166394	CYB5R2	0.457692	0.0224842	0.553846	0.00467406
ENSG00000276272	AC024884.2	0.585497	0.00210615	0.55049	0.00435261
ENSG00000187840	EIF4EBP1	0.66	0.000455792	0.55	0.005018
ENSG00000255909	PDCD5P1	0.438161	0.0284678	0.549721	0.00441879
ENSG00000270372	AL162413.1	0.427431	0.0330711	0.549618	0.00442771
ENSG00000168061	SAC3D1	0.430769	0.0326643	0.549231	0.0050893
ENSG00000090520	DNAJB11	0.656923	0.000493649	0.547692	0.00523448
ENSG00000225077	LINC00337	0.329231	0.108345	0.547692	0.00523448
ENSG00000105672	ETV2	0.22	0.289267	0.547692	0.00523448
ENSG00000235214	FAM83C-AS1	0.467013	0.0185913	0.546259	0.00472718
ENSG00000262712	AC012676.1	0.71	0.000107405	0.544615	0.00553537
ENSG00000261587	TMEM249	0.375361	0.064459	0.543215	0.00501313
ENSG00000273998	AL049794.1	0.237967	0.252015	0.542549	0.00507755
ENSG00000224853	LINC00393	0.389099	0.0545515	0.540467	0.00528369
ENSG00000240964	RN7SL751P	0.0547581	0.794888	0.540114	0.00531926
ENSG00000169710	FASN	0.578462	0.00291142	0.54	0.00601408
ENSG00000178896	EXOSC4	0.48	0.01617	0.54	0.00601408
ENSG00000167645	YIF1B	0.348462	0.0883591	0.54	0.00601408
ENSG00000259178	AC023906.2	0.403422	0.045527	0.539949	0.00533601
ENSG00000276840	PMS2P10	0.205809	0.323652	0.53895	0.00543821
ENSG00000230570	AL139095.3	0.257858	0.21333	0.53854	0.00548061
ENSG00000136933	RABEPK	0.31	0.131547	0.538462	0.00618123
ENSG00000271888	AL136162.1	0.246154	0.234552	0.536923	0.00635228
ENSG00000179750	APOBEC3B	0.574615	0.00314198	0.536154	0.0064393
ENSG00000076382	SPAG5	0.483846	0.0152467	0.536154	0.0064393
ENSG00000167114	SLC27A4	0.423077	0.0361746	0.535385	0.00652732
ENSG00000187772	LIN28B	0.0844959	0.688001	0.535141	0.00584309
ENSG00000239672	NME1	0.549231	0.0050893	0.534615	0.00661635
ENSG00000088986	DYNLL1	0.44	0.0288215	0.534615	0.00661635
ENSG00000147889	CDKN2A	0.239231	0.248303	0.533846	0.00670641
ENSG00000125998	FAM83C	0.545455	0.00480132	0.533783	0.00599334
ENSG00000154839	SKA1	0.542308	0.00577053	0.532308	0.00688962
ENSG00000170426	SDR9C7	0.372013	0.0670711	0.531227	0.00628512
ENSG00000120694	HSPH1	0.407692	0.0441065	0.530769	0.00707705
ENSG00000103546	SLC6A2	0.0312562	0.882094	0.530584	0.00636046
ENSG00000251026	LINC02163	0.423866	0.0347258	0.53004	0.00642471
ENSG00000124787	RPP40	0.585385	0.00253261	0.53	0.00717236
ENSG00000151014	NOCT	0.376923	0.0641097	0.53	0.00717236
ENSG00000214160	ALG3	0.626923	0.00102775	0.529231	0.00726875
ENSG00000153879	CEBPG	0.668462	0.00036422	0.528462	0.00736623
ENSG00000233966	UBE2SP1	0.485385	0.0148899	0.528462	0.00736623
ENSG00000149547	EI24	0.590769	0.00226782	0.527692	0.0074648
ENSG00000011332	DPF1	0.333077	0.104099	0.527692	0.0074648
ENSG00000127922	SEM1	0.288462	0.161656	0.526154	0.0076653
ENSG00000198054	DSCR8	-0.0213799	0.919203	0.525751	0.00695055
ENSG00000251129	LINC02506	0.243349	0.241127	0.525687	0.0069587
ENSG00000162129	CLPB	0.0769231	0.714058	0.524615	0.00787031
ENSG00000272476	AL024507.2	0.497692	0.0122773	0.523846	0.00797453
ENSG00000168005	SPINDOC	0.231538	0.264199	0.523846	0.00797453
ENSG00000250471	GMPSP1	0.548182	0.00455368	0.523562	0.0072325
ENSG00000116161	CACYBP	0.540769	0.00593195	0.523077	0.00807991
ENSG00000186792	HYAL3	0.568462	0.00354318	0.522308	0.00818646
ENSG00000183155	RABIF	0.616154	0.00131359	0.521538	0.00829419
ENSG00000160688	FLAD1	0.663846	0.000411987	0.520769	0.00840311
ENSG00000112984	KIF20A	0.616923	0.00129114	0.52	0.00851322
ENSG00000104738	MCM4	0.567692	0.00359626	0.52	0.00851322
ENSG00000234996	AC098934.1	0.473644	0.016773	0.519431	0.00779084
ENSG00000261578	AP003119.3	0.501538	0.011544	0.519231	0.00862455
ENSG00000113356	POLR3G	0.503174	0.0103495	0.518561	0.00791279
ENSG00000145040	UCN2	0.55	0.005018	0.518462	0.0087371
ENSG00000171403	KRT9	0.240848	0.246147	0.518285	0.00795181
ENSG00000168496	FEN1	0.506154	0.0107127	0.517692	0.00885088
ENSG00000144045	DQX1	0.460769	0.0215088	0.516154	0.00908218
ENSG00000127423	AUNIP	0.614615	0.00135951	0.515385	0.00919972
ENSG00000180957	PITPNB	0.6	0.0018687	0.515385	0.00919972
ENSG00000111206	FOXM1	0.608462	0.00155716	0.514615	0.00931853
ENSG00000143556	S100A7	0.566908	0.00312733	0.514027	0.00857493
ENSG00000224126	UBE2SP2	0.410769	0.0424181	0.513846	0.00943863
ENSG00000255364	SMILR	0.318593	0.12062	0.51315	0.00870826
ENSG00000274825	AL023803.2	0.559231	0.00422626	0.513077	0.00956002
ENSG00000226535	AL445487.1	0.510116	0.00918266	0.512104	0.00886945
ENSG00000179134	SAMD4B	0.166154	0.425586	0.510769	0.00993208
ENSG00000182325	FBXL6	0.680769	0.000259294	0.51	0.0100588
ENSG00000151025	GPR158	0.0730769	0.727868	0.51	0.0100588
ENSG00000103257	SLC7A5	0.604615	0.00169277	0.508462	0.0103162
ENSG00000126067	PSMB2	0.580769	0.00278012	0.508462	0.0103162
ENSG00000188816	HMX2	0.249293	0.229465	0.507333	0.00963656
ENSG00000100526	CDKN3	0.537692	0.00626626	0.506923	0.0105791
ENSG00000116221	MRPL37	0.65	0.000588782	0.506154	0.0107127
ENSG00000165724	ZMYND19	0.496923	0.0124285	0.506154	0.0107127
ENSG00000260815	PPIAP47	0.212758	0.307217	0.505686	0.00991377
ENSG00000204394	VARS1	0.597692	0.00196237	0.505385	0.0108477
ENSG00000008300	CELSR3	0.507692	0.010447	0.505385	0.0108477
ENSG00000096092	TMEM14A	0.408462	0.0436795	0.505385	0.0108477
ENSG00000279144	AC099667.1	0.174683	0.403635	0.505194	0.00999785
ENSG00000258700	LINC00871	-0.0914964	0.663581	0.504856	0.0100561
ENSG00000160949	TONSL	0.653077	0.000544726	0.504615	0.010984
ENSG00000183856	IQGAP3	0.673077	0.000321272	0.503846	0.0111218
ENSG00000159556	ISL2	0.55126	0.00428728	0.503558	0.0102818
ENSG00000186191	BPIFB4	0.202333	0.33207	0.502816	0.0104129
ENSG00000187566	NHLRC1	0.375072	0.0646813	0.502404	0.0104861
ENSG00000104549	SQLE	0.645385	0.000660572	0.502308	0.0114018
ENSG00000237417	XRCC6P1	0.430882	0.0315301	0.502118	0.0105372
ENSG00000125319	HROB	0.613077	0.00140679	0.500769	0.0116876
ENSG00000277049	RNA5SP530	-0.0497697	0.813235	0.50003	0.010917
ENSG00000241794	SPRR2A	0.510132	0.0091801	0.499349	0.0110433
ENSG00000182704	TSKU	0.479231	0.0163601	0.499231	0.0119794
ENSG00000112130	RNF8	0.450769	0.0248118	0.499231	0.0119794
ENSG00000197641	SERPINB13	0.445498	0.0256278	0.498471	0.0112077
ENSG00000136699	SMPD4	0.523846	0.00797453	0.498462	0.0121276
ENSG00000111602	TIMELESS	0.675385	0.000301475	0.497692	0.0122773
ENSG00000179041	RRS1	0.556154	0.00447745	0.497692	0.0122773
ENSG00000204574	ABCF1	0.612308	0.00143095	0.496923	0.0124285
ENSG00000077152	UBE2T	0.530769	0.00707705	0.496923	0.0124285
ENSG00000137807	KIF23	0.556923	0.0044135	0.496154	0.0125813
ENSG00000100804	PSMB5	0.388462	0.0559112	0.496154	0.0125813
ENSG00000272142	LYRM4-AS1	0.370769	0.0688511	0.496154	0.0125813
ENSG00000257199	AC025161.1	0.36507	0.0727466	0.495095	0.0118595
ENSG00000183527	PSMG1	0.403846	0.0462921	0.494615	0.0128915
ENSG00000111328	CDK2AP1	0.171538	0.410548	0.494615	0.0128915
ENSG00000162891	IL20	0.280645	0.174184	0.494111	0.0120554
ENSG00000184330	S100A7A	0.354739	0.0818608	0.494035	0.0120706
ENSG00000163468	CCT3	0.617692	0.00126901	0.493846	0.013049
ENSG00000065328	MCM10	0.6	0.0018687	0.493846	0.013049
ENSG00000140451	PIF1	0.5	0.0118328	0.493077	0.0132081
ENSG00000106105	GARS1	0.427692	0.0340338	0.493077	0.0132081
ENSG00000105722	ERF	0.295385	0.151485	0.493077	0.0132081
ENSG00000267397	AC090229.1	0.384453	0.0577598	0.492977	0.0122843
ENSG00000164045	CDC25A	0.467692	0.019441	0.492308	0.0133688
ENSG00000089195	TRMT6	0.378462	0.0629653	0.492308	0.0133688
ENSG00000185269	NOTUM	0.670769	0.00034217	0.491538	0.0135312
ENSG00000137216	TMEM63B	0.612308	0.00143095	0.491538	0.0135312
ENSG00000203760	CENPW	0.560769	0.00410521	0.491538	0.0135312
ENSG00000227471	AKR1B15	0.564063	0.00331569	0.490958	0.0127007
ENSG00000164900	GBX1	0.0764394	0.716484	0.490776	0.0127389
ENSG00000094804	CDC6	0.645385	0.000660572	0.490769	0.0136952
ENSG00000117724	CENPF	0.566154	0.00370446	0.490769	0.0136952
ENSG00000168439	STIP1	0.475385	0.0173386	0.490769	0.0136952
ENSG00000163170	BOLA3	0.151538	0.467905	0.490769	0.0136952
ENSG00000159516	SPRR2G	0.350043	0.0862788	0.490676	0.0127598
ENSG00000203786	KPRP	0.350043	0.0862788	0.490676	0.0127598
ENSG00000223812	AC073365.1	0.248015	0.231939	0.490224	0.0128549
ENSG00000248359	AC010280.1	0.494129	0.0120517	0.489787	0.0129475
ENSG00000196534	OR9K1P	-0.121924	0.561522	0.489739	0.0129577
ENSG00000104371	DKK4	0.55985	0.00361235	0.488035	0.0133243
ENSG00000116649	SRM	0.421538	0.0369119	0.487692	0.0143677
ENSG00000214842	RAD51AP2	0.552668	0.00416989	0.48758	0.0134235
ENSG00000241818	SCG5-AS1	0.0544707	0.795943	0.487453	0.0134513
ENSG00000254486	LINC02547	0.119032	0.570909	0.487289	0.0134873
ENSG00000160957	RECQL4	0.543846	0.00561284	0.486154	0.0147141
ENSG00000117632	STMN1	0.25	0.227138	0.486154	0.0147141
ENSG00000257569	GSTP1P1	0.412315	0.0405437	0.485677	0.0138454
ENSG00000254780	AC023232.1	0.317596	0.121852	0.485644	0.0138529
ENSG00000188807	TMEM201	0.185036	0.37589	0.485478	0.0138901
ENSG00000109084	TMEM97	0.483846	0.0152467	0.485385	0.0148899
ENSG00000186790	FOXE3	0.702708	8.97272e-05	0.484946	0.0140104
ENSG00000066279	ASPM	0.488462	0.014197	0.484615	0.0150675
ENSG00000214517	PPME1	0.43	0.0330024	0.484615	0.0150675
ENSG00000235411	DRG1P1	0.586154	0.00249324	0.483846	0.0152467
ENSG00000091651	ORC6	0.54	0.00601408	0.483077	0.0154278
ENSG00000130204	TOMM40	0.535385	0.00652732	0.483077	0.0154278
ENSG00000224940	PRRT4	0.1	0.633189	0.483077	0.0154278
ENSG00000128310	GALR3	0.241408	0.245017	0.482816	0.0145001
ENSG00000105141	CASP14	0.439218	0.028044	0.482419	0.0145929
ENSG00000148704	VAX1	0.515107	0.00841325	0.48235	0.0146093
ENSG00000136875	PRPF4	0.567692	0.00359626	0.482308	0.0156106
ENSG00000042753	AP2S1	0.427692	0.0340338	0.482308	0.0156106
ENSG00000274569	AC024884.1	0.519601	0.00776713	0.482199	0.0146446
ENSG00000186073	C15ORF41	0.264282	0.201744	0.481631	0.0147787
ENSG00000149485	FADS1	0.158462	0.447588	0.481538	0.0157953
ENSG00000271134	IFITM3P9	0.566208	0.00317281	0.481103	0.0149042
ENSG00000152977	ZIC1	0.185143	0.375609	0.480905	0.0149515
ENSG00000118193	KIF14	0.572308	0.00328764	0.480769	0.0159817
ENSG00000108106	UBE2S	0.407692	0.0441065	0.480769	0.0159817
ENSG00000235748	SEPTIN14P12	0.33502	0.101621	0.480647	0.0150134
ENSG00000224308	LINC01527	0.404448	0.0449283	0.480411	0.0150701
ENSG00000072274	TFRC	0.660769	0.000446726	0.48	0.01617
ENSG00000124688	MAD2L1BP	0.447692	0.0259078	0.48	0.01617
ENSG00000119231	SENP5	0.222308	0.284135	0.48	0.01617
ENSG00000126453	BCL2L12	0.518462	0.0087371	0.479231	0.0163601
ENSG00000132429	POPDC3	0.270769	0.189853	0.479231	0.0163601
ENSG00000126233	SLURP1	0.472568	0.0170578	0.478496	0.0155369
ENSG00000174851	YIF1A	0.313077	0.127608	0.478462	0.016552
ENSG00000184148	SPRR4	0.386998	0.0559849	0.478358	0.015571
ENSG00000203785	SPRR2E	0.386998	0.0559849	0.478358	0.015571
ENSG00000230863	AL137803.1	0.15911	0.447445	0.478358	0.015571
ENSG00000230082	PRRT3-AS1	0.519231	0.00862455	0.477692	0.0167458
ENSG00000184402	SS18L1	0.372308	0.067641	0.477692	0.0167458
ENSG00000160326	SLC2A6	0.200769	0.33432	0.477692	0.0167458
ENSG00000236347	AL513123.1	0.497252	0.0114396	0.477112	0.0158817
ENSG00000136868	SLC31A1	0.205385	0.323134	0.476923	0.0169415
ENSG00000248238	LINC02438	0.149135	0.476777	0.476573	0.0160175
ENSG00000229526	KRT16P4	0.399316	0.0479846	0.476305	0.0160855
ENSG00000159346	ADIPOR1	0.416154	0.0395882	0.476154	0.0171391
ENSG00000254331	CKS1BP7	0.643932	0.000513892	0.475916	0.0161845
ENSG00000261949	GFY	0.419409	0.0368862	0.475754	0.016226
ENSG00000189182	KRT77	0.0956496	0.649247	0.475462	0.0163007
ENSG00000228175	GEMIN8P4	0.637692	0.000796888	0.475385	0.0173386
ENSG00000173207	CKS1B	0.588462	0.00237825	0.475385	0.0173386
ENSG00000263020	AL662899.2	0.432641	0.0307672	0.474981	0.0164246
ENSG00000164532	TBX20	0.340955	0.095335	0.474795	0.0164726
ENSG00000212135	SNORD67	0.499776	0.010964	0.474748	0.0164849
ENSG00000254858	MPV17L2	-0.0684615	0.744552	0.474615	0.0175399
ENSG00000255325	AC108136.1	0.457656	0.0214278	0.474156	0.0166389
ENSG00000105251	SHD	0.329679	0.107536	0.473937	0.016696
ENSG00000069011	PITX1	0.751538	2.4463e-05	0.473846	0.0177433
ENSG00000175063	UBE2C	0.544615	0.00553537	0.473846	0.0177433
ENSG00000159352	PSMD4	0.341538	0.0951999	0.473077	0.0179485
ENSG00000116521	SCAMP3	0.306154	0.136596	0.473077	0.0179485
ENSG00000106689	LHX2	0.555876	0.00391243	0.472783	0.0170004
ENSG00000114491	UMPS	0.672308	0.000328113	0.472308	0.0181558
ENSG00000137168	PPIL1	0.523846	0.00797453	0.472308	0.0181558
ENSG00000166986	MARS1	0.522308	0.00818646	0.472308	0.0181558
ENSG00000135451	TROAP	0.516154	0.00908218	0.472308	0.0181558
ENSG00000167900	TK1	0.614615	0.00135951	0.471538	0.018365
ENSG00000204673	AKT1S1	0.376923	0.0641097	0.471538	0.018365
ENSG00000100350	FOXRED2	0.363077	0.0751568	0.471538	0.018365
ENSG00000097021	ACOT7	0.281538	0.172308	0.471538	0.018365
ENSG00000099901	RANBP1	0.532308	0.00688962	0.470769	0.0185761
ENSG00000110400	NECTIN1	0.503846	0.0111218	0.470769	0.0185761
ENSG00000198483	ANKRD35	0.326154	0.111834	0.470769	0.0185761
ENSG00000264080	AP005057.1	0.0179773	0.93203	0.470679	0.0175672
ENSG00000270212	AC008738.6	0.0179773	0.93203	0.470679	0.0175672
ENSG00000183674	LINC00518	0.23453	0.259133	0.470363	0.0176536
ENSG00000270975	MAGOH3P	0.592023	0.00182298	0.470227	0.017691
ENSG00000169174	PCSK9	0.700769	0.000143641	0.47	0.0187893
ENSG00000112578	BYSL	0.638462	0.000782254	0.47	0.0187893
ENSG00000125462	C1ORF61	0.296569	0.149995	0.469342	0.0179351
ENSG00000115307	AUP1	0.62	0.00120457	0.469231	0.0190045
ENSG00000111845	PAK1IP1	0.613077	0.00140679	0.469231	0.0190045
ENSG00000141568	FOXK2	0.416923	0.0391966	0.469231	0.0190045
ENSG00000135069	PSAT1	0.233077	0.260968	0.469231	0.0190045
ENSG00000260976	LINC01633	0.335672	0.100916	0.469119	0.0179972
ENSG00000241912	AC078788.2	0.355303	0.0813421	0.468629	0.0181341
ENSG00000119986	AVPI1	0.395461	0.0503854	0.468552	0.0181557
ENSG00000117411	B4GALT2	0.591538	0.00223199	0.468462	0.0192217
ENSG00000206828	RNVU1-30	0.356154	0.0812059	0.468462	0.0192217
ENSG00000154582	ELOC	0.189231	0.363305	0.468462	0.0192217
ENSG00000169750	RAC3	0.184615	0.375306	0.468462	0.0192217
ENSG00000244094	SPRR2F	0.356919	0.0798691	0.468077	0.0182893
ENSG00000154920	EME1	0.448462	0.0256302	0.467692	0.019441
ENSG00000146109	ABT1	0.422308	0.0365417	0.467692	0.019441
ENSG00000013275	PSMC4	0.421538	0.0369119	0.467692	0.019441
ENSG00000131979	GCH1	0.215385	0.299707	0.467692	0.019441
ENSG00000215834	FMO9P	0.379746	0.0611571	0.467641	0.0184125
ENSG00000119705	SLIRP	0.174615	0.402092	0.466923	0.0196623
ENSG00000224807	DUX4L9	-0.0329998	0.875565	0.46634	0.0187846
ENSG00000117399	CDC20	0.629231	0.000973977	0.465385	0.0201112
ENSG00000120533	ENY2	0.318462	0.120925	0.465385	0.0201112
ENSG00000136834	OR1J1	0.314115	0.126222	0.465013	0.0191703
ENSG00000134760	DSG1	0.537174	0.00562395	0.464958	0.0191863
ENSG00000250519	AP002784.1	0.156546	0.454894	0.464625	0.0192844
ENSG00000105668	UPK1A	0.690769	0.000194218	0.464615	0.0203388
ENSG00000141378	PTRH2	0.681538	0.000253702	0.464615	0.0203388
ENSG00000187944	C2ORF66	0.152722	0.46612	0.46432	0.0193742
ENSG00000219391	AC019129.1	0.556123	0.0038932	0.464297	0.0193811
ENSG00000171241	SHCBP1	0.475385	0.0173386	0.463846	0.0205685
ENSG00000108352	RAPGEFL1	0.659231	0.000465015	0.463077	0.0208004
ENSG00000011426	ANLN	0.614615	0.00135951	0.463077	0.0208004
ENSG00000165689	ENTR1	0.600769	0.00183834	0.463077	0.0208004
ENSG00000162062	TEDC2	0.517692	0.00885088	0.463077	0.0208004
ENSG00000114554	PLXNA1	0.375385	0.0652704	0.463077	0.0208004
ENSG00000147669	POLR2K	-0.0276923	0.896086	0.463077	0.0208004
ENSG00000229618	AC011287.1	0.302717	0.141328	0.46298	0.0197738
ENSG00000140465	CYP1A1	-0.0643422	0.759942	0.462725	0.0198506
ENSG00000250379	AC020659.2	0.384099	0.0580099	0.462591	0.019891
ENSG00000276903	H2AC16	0.444791	0.0258911	0.46178	0.0201373
ENSG00000196449	YRDC	0.645385	0.000660572	0.461538	0.0212705
ENSG00000136492	BRIP1	0.539231	0.00609717	0.461538	0.0212705
ENSG00000105173	CCNE1	0.486923	0.01454	0.461538	0.0212705
ENSG00000260423	LINC02367	0.263563	0.203018	0.460947	0.0203927
ENSG00000267500	ZNF887P	0.608462	0.00155716	0.460769	0.0215088
ENSG00000161800	RACGAP1	0.578462	0.00291142	0.460769	0.0215088
ENSG00000276672	AL161891.1	0.503846	0.0111218	0.460769	0.0215088
ENSG00000165490	DDIAS	0.678462	0.000276708	0.46	0.0217493
ENSG00000156802	ATAD2	0.566923	0.00365002	0.46	0.0217493
ENSG00000115107	STEAP3	0.447692	0.0259078	0.46	0.0217493
ENSG00000134057	CCNB1	0.642308	0.000712485	0.459231	0.021992
ENSG00000164032	H2AZ1	0.369231	0.0700781	0.459231	0.021992
ENSG00000260266	PPIAP46	-0.0505306	0.81043	0.458633	0.0211162
ENSG00000145990	GFOD1	0.196923	0.34382	0.458462	0.022237
ENSG00000116035	VAX2	0.117692	0.573842	0.458462	0.022237
ENSG00000181355	OFCC1	0.506098	0.00984388	0.458392	0.0211926
ENSG00000108344	PSMD3	0.566923	0.00365002	0.457692	0.0224842
ENSG00000134222	PSRC1	0.460769	0.0215088	0.457692	0.0224842
ENSG00000231848	KRTCAP2P1	0.266513	0.197821	0.457539	0.0214651
ENSG00000164087	POC1A	0.5	0.0118328	0.456923	0.0227336
ENSG00000163467	TSACC	0.496923	0.0124285	0.456923	0.0227336
ENSG00000274641	H2BC17	0.468462	0.0192217	0.456923	0.0227336
ENSG00000278075	AC114341.1	0.0753846	0.719572	0.456923	0.0227336
ENSG00000164304	CAGE1	0.583478	0.00220104	0.456769	0.0217138
ENSG00000228044	AL160408.1	0.255833	0.217075	0.456154	0.021914
ENSG00000240849	TMEM189	0.5	0.0118328	0.456154	0.0229853
ENSG00000159377	PSMB4	0.299231	0.146039	0.456154	0.0229853
ENSG00000158764	ITLN2	0.420202	0.0364943	0.455668	0.0220733
ENSG00000182687	GALR2	0.438546	0.0283129	0.455472	0.0221378
ENSG00000114354	TFG	0.67	0.00034939	0.455385	0.0232392
ENSG00000196584	XRCC2	0.65	0.000588782	0.455385	0.0232392
ENSG00000124541	RRP36	0.42	0.0376612	0.455385	0.0232392
ENSG00000204899	MZT1	0.407692	0.0441065	0.455385	0.0232392
ENSG00000281344	HELLPAR	0.324594	0.1134	0.455133	0.0222497
ENSG00000121152	NCAPH	0.644615	0.000673236	0.454615	0.0234955
ENSG00000143507	DUSP10	0.56	0.00416536	0.454615	0.0234955
ENSG00000171612	SLC25A33	0.386923	0.0569539	0.454615	0.0234955
ENSG00000100504	PYGL	0.383077	0.0596277	0.454615	0.0234955
ENSG00000175931	UBE2O	0.267692	0.195088	0.454615	0.0234955
ENSG00000231802	DNAJB6P3	0.403381	0.045551	0.45456	0.0224399
ENSG00000184351	KRTAP19-1	-0.0746934	0.722707	0.454184	0.0225656
ENSG00000024526	DEPDC1	0.566154	0.00370446	0.453846	0.0237541
ENSG00000111665	CDCA3	0.48	0.01617	0.453846	0.0237541
ENSG00000134363	FST	0.43	0.0330024	0.453846	0.0237541
ENSG00000181418	DDN	0.55126	0.00428728	0.453549	0.022779
ENSG00000117650	NEK2	0.679231	0.000270796	0.453077	0.024015
ENSG00000137812	KNL1	0.511538	0.00980674	0.453077	0.024015
ENSG00000198937	CCDC167	0.347692	0.0891001	0.453077	0.024015
ENSG00000255247	NECTIN1-AS1	0.34799	0.0882656	0.452695	0.0230684
ENSG00000150753	CCT5	0.716154	8.7861e-05	0.452308	0.0242782
ENSG00000089685	BIRC5	0.553846	0.00467406	0.452308	0.0242782
ENSG00000132016	C19ORF57	0.538462	0.00618123	0.452308	0.0242782
ENSG00000133119	RFC3	0.499231	0.0119794	0.452308	0.0242782
ENSG00000186185	KIF18B	0.493077	0.0132081	0.452308	0.0242782
ENSG00000213730	POLD2P1	0.297415	0.148781	0.451916	0.0233349
ENSG00000263513	FAM72C	0.325832	0.111952	0.451625	0.0234351
ENSG00000279712	FP325330.3	0.377761	0.062635	0.451577	0.0234518
ENSG00000051341	POLQ	0.570769	0.00338791	0.451538	0.0245438
ENSG00000105185	PDCD5	0.423846	0.0358105	0.451538	0.0245438
ENSG00000226454	AL033380.1	-0.19775	0.343367	0.451067	0.0236283
ENSG00000241754	AC063938.1	-0.19775	0.343367	0.451067	0.0236283
ENSG00000071539	TRIP13	0.665385	0.000395503	0.450769	0.0248118
ENSG00000177542	SLC25A22	0.507692	0.010447	0.450769	0.0248118
ENSG00000159147	DONSON	0.370769	0.0688511	0.450769	0.0248118
ENSG00000189366	ALG1L	0.369231	0.0700781	0.450769	0.0248118
ENSG00000171865	RNASEH1	0.646154	0.000648111	0.45	0.0250822
ENSG00000265415	AC099850.3	0.624615	0.00108404	0.45	0.0250822
ENSG00000135540	NHSL1	0.615385	0.00133638	0.45	0.0250822
ENSG00000155846	PPARGC1B	0.284615	0.167514	0.45	0.0250822
ENSG00000187741	FANCA	0.617692	0.00126901	0.449231	0.025355
ENSG00000148110	MFSD14B	0.506154	0.0107127	0.449231	0.025355
ENSG00000156603	MED19	0.308462	0.13355	0.449231	0.025355
ENSG00000279692	AC110285.6	0.0715385	0.733416	0.449231	0.025355
ENSG00000226510	UPK1A-AS1	0.310385	0.13103	0.448641	0.0244833
ENSG00000136810	TXN	0.603846	0.00172107	0.448462	0.0256302
ENSG00000173894	CBX2	0.507692	0.010447	0.448462	0.0256302
ENSG00000197785	ATAD3A	0.492308	0.0133688	0.448462	0.0256302
ENSG00000237337	ELAVL4-AS1	-0.210825	0.311736	0.447799	0.0247859
ENSG00000115297	TLX2	0.27334	0.186144	0.447738	0.0248076
ENSG00000227115	LINC01630	0.159745	0.445613	0.446936	0.0250989
ENSG00000280053	AC011199.1	0.126237	0.54765	0.446864	0.0251251
ENSG00000128050	PAICS	0.636154	0.000826859	0.446154	0.0264704
ENSG00000197170	PSMD12	0.619231	0.00122573	0.446154	0.0264704
ENSG00000080824	HSP90AA1	0.456154	0.0229853	0.446154	0.0264704
ENSG00000224763	FDPSP8	0.561687	0.00348032	0.445884	0.0254851
ENSG00000169607	CKAP2L	0.544615	0.00553537	0.445385	0.0267554
ENSG00000158402	CDC25C	0.538462	0.00618123	0.445385	0.0267554
ENSG00000146410	MTFR2	0.534615	0.00661635	0.445385	0.0267554
ENSG00000177855	CACYBPP2	0.524615	0.00787031	0.444615	0.027043
ENSG00000241582	RPL23AP8	0.280613	0.174236	0.444168	0.0261249
ENSG00000271013	LRRC37A9P	0.483437	0.014356	0.444145	0.0261334
ENSG00000138018	SELENOI	0.604615	0.00169277	0.443846	0.027333
ENSG00000242372	EIF6	0.593846	0.0021274	0.443846	0.027333
ENSG00000213028	AL354983.1	0.540905	0.00523973	0.443119	0.0265226
ENSG00000048544	MRPS10	0.654615	0.000523778	0.443077	0.0276256
ENSG00000156469	MTERF3	0.37	0.0694625	0.443077	0.0276256
ENSG00000101003	GINS1	0.672308	0.000328113	0.442308	0.0279207
ENSG00000196550	FAM72A	0.526154	0.0076653	0.442308	0.0279207
ENSG00000239322	ATP6V1B1-AS1	0.0905947	0.666708	0.441551	0.0271259
ENSG00000168476	REEP4	0.509231	0.0101868	0.441538	0.0282184
ENSG00000156471	PTDSS1	0.469231	0.0190045	0.441538	0.0282184
ENSG00000171711	DEFB4A	0.387242	0.0558169	0.441102	0.0273004
ENSG00000146670	CDCA5	0.538462	0.00618123	0.440769	0.0285187
ENSG00000183971	NPW	0.51	0.0100588	0.440769	0.0285187
ENSG00000100867	DHRS2	-0.02	0.92526	0.440769	0.0285187
ENSG00000142700	DMRTA2	0.509828	0.00922886	0.440463	0.0275508
ENSG00000138083	SIX3	0.325556	0.112274	0.440118	0.0276869
ENSG00000265646	TUFMP1	0.31504	0.12505	0.439823	0.0278033
ENSG00000182261	NLRP10	0.252044	0.224196	0.439702	0.0278514
ENSG00000197921	HES5	0.453549	0.022779	0.4397	0.0278522
ENSG00000125834	STK35	0.356154	0.0812059	0.439231	0.029127
ENSG00000256673	AC141557.1	0.239231	0.248303	0.439231	0.029127
ENSG00000253715	AC083841.2	0.451809	0.0233718	0.439151	0.0280704
ENSG00000279754	AL162376.1	0.451809	0.0233718	0.439151	0.0280704
ENSG00000237849	NFYAP1	0.109631	0.601903	0.438522	0.0283224
ENSG00000169972	PUSL1	0.568462	0.00354318	0.438462	0.0294351
ENSG00000205639	MFSD2B	0.55049	0.00435261	0.438161	0.0284678
ENSG00000225156	AC012354.1	0.0258786	0.902274	0.437815	0.0286078
ENSG00000256103	ATP5MFP5	0.450558	0.0238057	0.437091	0.0289024
ENSG00000117395	EBNA1BP2	0.755385	2.10064e-05	0.436923	0.0300593
ENSG00000277161	PIGW	0.602308	0.00177888	0.436923	0.0300593
ENSG00000140534	TICRR	0.591538	0.00223199	0.436923	0.0300593
ENSG00000138778	CENPE	0.551538	0.00487794	0.436923	0.0300593
ENSG00000237649	KIFC1	0.536154	0.0064393	0.436923	0.0300593
ENSG00000277791	PSMB3	0.422308	0.0365417	0.436923	0.0300593
ENSG00000183150	GPR19	0.242308	0.242127	0.436923	0.0300593
ENSG00000160753	RUSC1	0.39	0.0548837	0.436154	0.0303754
ENSG00000140986	RPL3L	0.471629	0.0173094	0.435853	0.0294118
ENSG00000253196	AC083841.1	0.589141	0.00194375	0.435555	0.0295357
ENSG00000261402	AL591222.1	0.326845	0.110776	0.435504	0.0295567
ENSG00000105613	MAST1	0.0804001	0.702432	0.435468	0.0295715
ENSG00000129911	KLF16	0.516923	0.00896591	0.435385	0.0306941
ENSG00000226038	PPIAP21	0.458462	0.022237	0.435385	0.0306941
ENSG00000217733	CCT7P1	0.541279	0.00520243	0.434957	0.0297851
ENSG00000233589	AL138789.1	0.655969	0.000370466	0.43486	0.0298256
ENSG00000254244	PAICSP4	0.508559	0.00943428	0.434699	0.0298931
ENSG00000142684	ZNF593	0.507692	0.010447	0.434615	0.0310156
ENSG00000160285	LSS	0.316923	0.122808	0.434615	0.0310156
ENSG00000164256	PRDM9	0.0700067	0.739496	0.434524	0.0299666
ENSG00000255035	SDHCP4	0.169705	0.41737	0.434014	0.0301819
ENSG00000101057	MYBL2	0.632308	0.000906042	0.433846	0.0313399
ENSG00000136535	TBR1	0.227924	0.273175	0.433804	0.0302705
ENSG00000207357	RNU6-2	0.202463	0.331751	0.43341	0.0304379
ENSG00000140522	RLBP1	0.392571	0.0522459	0.433262	0.0305013
ENSG00000124207	CSE1L	0.67	0.00034939	0.433077	0.0316668
ENSG00000169689	CENPX	0.603077	0.00174977	0.433077	0.0316668
ENSG00000124120	TTPAL	0.58	0.00282331	0.433077	0.0316668
ENSG00000088038	CNOT3	0.401538	0.0476443	0.433077	0.0316668
ENSG00000075702	WDR62	0.394615	0.0518903	0.433077	0.0316668
ENSG00000128228	SDF2L1	0.318462	0.120925	0.433077	0.0316668
ENSG00000164687	FABP5	0.543846	0.00561284	0.432308	0.0319965
ENSG00000140519	RHCG	0.505385	0.0108477	0.432308	0.0319965
ENSG00000137713	PPP2R1B	0.266923	0.196412	0.432308	0.0319965
ENSG00000272269	AL138724.1	0.234276	0.259665	0.431621	0.0312075
ENSG00000197275	RAD54B	0.630769	0.000939484	0.431538	0.032329
ENSG00000172167	MTBP	0.58	0.00282331	0.431538	0.032329
ENSG00000173692	PSMD1	0.536154	0.0064393	0.431538	0.032329
ENSG00000149782	PLCB3	0.532308	0.00688962	0.431538	0.032329
ENSG00000080986	NDC80	0.446154	0.0264704	0.431538	0.032329
ENSG00000250348	AC113404.1	0.0964238	0.646588	0.431455	0.0312797
ENSG00000278463	H2AC4	0.538437	0.00549133	0.431445	0.0312844
ENSG00000116750	UCHL5	0.636154	0.000826859	0.430769	0.0326643
ENSG00000137692	DCUN1D5	0.574615	0.00314198	0.430769	0.0326643
ENSG00000075643	MOCOS	0.524615	0.00787031	0.430769	0.0326643
ENSG00000254854	AP003390.1	0.509231	0.0101868	0.430769	0.0326643
ENSG00000266869	AC005993.1	0.505155	0.0100046	0.430502	0.0316971
ENSG00000093009	CDC45	0.536923	0.00635228	0.43	0.0330024
ENSG00000188610	FAM72B	0.436154	0.0303754	0.43	0.0330024
ENSG00000135324	MRAP2	0.395385	0.0514042	0.43	0.0330024
ENSG00000266801	AC009137.2	0.400154	0.0474747	0.429781	0.0320155
ENSG00000182896	TMEM95	0.340921	0.09537	0.429232	0.0322597
ENSG00000099954	CECR2	0.26	0.208611	0.429231	0.0333434
ENSG00000217236	SP9	0.4516	0.0234438	0.429221	0.0322644
ENSG00000198526	PABPC1P2	0.356167	0.0805519	0.429168	0.0322883
ENSG00000188512	AF279873.1	0.265255	0.200026	0.428874	0.0324196
ENSG00000125885	MCM8	0.586154	0.00249324	0.428462	0.0336871
ENSG00000135476	ESPL1	0.581538	0.00273749	0.428462	0.0336871
ENSG00000134285	FKBP11	0.484615	0.0150675	0.428462	0.0336871
ENSG00000143228	NUF2	0.483077	0.0154278	0.428462	0.0336871
ENSG00000131351	HAUS8	0.452308	0.0242782	0.428462	0.0336871
ENSG00000169139	UBE2V2	0.279231	0.175967	0.428462	0.0336871
ENSG00000274997	H2AC12	0.42092	0.0361422	0.42789	0.0328629
ENSG00000233514	AL356653.1	0.525101	0.0070333	0.427775	0.0329151
ENSG00000147536	GINS4	0.567692	0.00359626	0.427692	0.0340338
ENSG00000115163	CENPA	0.560769	0.00410521	0.427692	0.0340338
ENSG00000174371	EXO1	0.540769	0.00593195	0.427692	0.0340338
ENSG00000013810	TACC3	0.453077	0.024015	0.427692	0.0340338
ENSG00000173418	NAA20	0.351538	0.0854422	0.427692	0.0340338
ENSG00000145545	SRD5A1	0.313077	0.127608	0.427692	0.0340338
ENSG00000164933	SLC25A32	0.263846	0.201771	0.427692	0.0340338
ENSG00000251574	AC099520.1	0.00440252	0.983337	0.427045	0.0332474
ENSG00000213683	AC002056.1	0.482308	0.0156106	0.426923	0.0343833
ENSG00000227477	STK4-AS1	0.395385	0.0514042	0.426923	0.0343833
ENSG00000216802	AL590617.1	0.483114	0.0144307	0.426853	0.0333351
ENSG00000261092	LINC02178	0.47444	0.0165649	0.42685	0.0333365
ENSG00000256975	AC092821.2	0.168815	0.419854	0.426738	0.0333878
ENSG00000197487	GALP	0.107864	0.607805	0.426553	0.0334729
ENSG00000203972	GLYATL3	0.107864	0.607805	0.426553	0.0334729
ENSG00000179141	MTUS2-AS1	0.163887	0.433746	0.426341	0.0335702
ENSG00000186226	LCE1E	0.195014	0.350221	0.426244	0.0336148
ENSG00000068489	PRR11	0.552308	0.00480916	0.426154	0.0347357
ENSG00000123485	HJURP	0.519231	0.00862455	0.426154	0.0347357
ENSG00000142945	KIF2C	0.519231	0.00862455	0.426154	0.0347357
ENSG00000183444	OR7E38P	0.431538	0.032329	0.426154	0.0347357
ENSG00000237452	BHMG1	0.452163	0.0232503	0.425815	0.0338129
ENSG00000233441	CYP2AB1P	0.316276	0.123495	0.425638	0.0338953
ENSG00000214796	TUBAP5	0.712308	9.96802e-05	0.425385	0.035091
ENSG00000069849	ATP1B3	0.579231	0.00286708	0.425385	0.035091
ENSG00000109805	NCAPG	0.506154	0.0107127	0.425385	0.035091
ENSG00000152591	DSPP	0.310008	0.131523	0.425168	0.0341138
ENSG00000279458	AC244230.1	0.452909	0.0229954	0.424843	0.0342657
ENSG00000278771	RN7SL3	0.381685	0.0597391	0.424779	0.0342959
ENSG00000152910	CNTNAP4	-0.0354931	0.866243	0.424734	0.0343169
ENSG00000088325	TPX2	0.598462	0.00193071	0.424615	0.0354493
ENSG00000138442	WDR12	0.52	0.00851322	0.424615	0.0354493
ENSG00000167088	SNRPD1	0.5	0.0118328	0.424615	0.0354493
ENSG00000179950	PUF60	0.487692	0.0143677	0.424615	0.0354493
ENSG00000171680	PLEKHG5	0.333077	0.104099	0.424615	0.0354493
ENSG00000168124	OR1F1	0.481238	0.014872	0.424422	0.0344634
ENSG00000259305	ZHX1-C8ORF76	0.483263	0.0143962	0.424009	0.0346579
ENSG00000165304	MELK	0.658462	0.000474398	0.423846	0.0358105
ENSG00000111641	NOP2	0.596154	0.00202702	0.423846	0.0358105
ENSG00000164086	DUSP7	0.217692	0.294457	0.423846	0.0358105
ENSG00000228697	AL023755.1	0.271814	0.188711	0.423787	0.0347628
ENSG00000226526	AL049569.1	0.311394	0.129716	0.423326	0.0349821
ENSG00000258427	RBM8B	0.516154	0.00908218	0.423077	0.0361746
ENSG00000139343	SNRPF	0.45	0.0250822	0.423077	0.0361746
ENSG00000196230	TUBB	0.343846	0.0928764	0.423077	0.0361746
ENSG00000257515	AC011601.1	0.372626	0.0665868	0.422926	0.0351728
ENSG00000249550	LINC01234	0.285824	0.166037	0.422774	0.0352456
ENSG00000278928	AC136621.1	0.127487	0.543659	0.422699	0.0352812
ENSG00000135517	MIP	0.255295	0.218077	0.422411	0.0354197
ENSG00000163216	SPRR2D	0.485153	0.0139635	0.422368	0.03544
ENSG00000180900	SCRIB	0.626923	0.00102775	0.422308	0.0365417
ENSG00000262814	MRPL12	0.358462	0.0791493	0.422308	0.0365417
ENSG00000128510	CPA4	0.276923	0.179681	0.422308	0.0365417
ENSG00000137288	UQCC2	0.192308	0.355434	0.422308	0.0365417
ENSG00000169169	CPT1C	0.114615	0.583981	0.422308	0.0365417
ENSG00000154429	CCSAP	0.26659	0.197687	0.422004	0.0356155
ENSG00000166851	PLK1	0.608462	0.00155716	0.421538	0.0369119
ENSG00000272989	LINC02012	0.327692	0.110079	0.421538	0.0369119
ENSG00000179066	AC020907.1	0.492668	0.0123473	0.420853	0.036175
ENSG00000122952	ZWINT	0.582308	0.00269542	0.420769	0.037285
ENSG00000160877	NACC1	0.477692	0.0167458	0.420769	0.037285
ENSG00000109066	TMEM104	0.09	0.667788	0.420769	0.037285
ENSG00000164362	TERT	0.490566	0.0127828	0.420485	0.0363548
ENSG00000176273	SLC35G1	0.26659	0.197687	0.420465	0.0363646
ENSG00000224570	AC097063.1	0.163444	0.435008	0.420441	0.0363767
ENSG00000182459	TEX19	0.444958	0.0258288	0.420323	0.0364343
ENSG00000143179	UCK2	0.563846	0.00387194	0.42	0.0376612
ENSG00000168453	HR	0.477692	0.0167458	0.42	0.0376612
ENSG00000229544	NKX1-2	0.504125	0.0101828	0.419696	0.0367438
ENSG00000108417	KRT37	0.489158	0.0130818	0.419694	0.0367446
ENSG00000249413	AC116049.1	0.138078	0.510403	0.419445	0.036868
ENSG00000185742	C11ORF87	0.0907713	0.666095	0.418945	0.0371172
ENSG00000144580	CNOT9	0.581538	0.00273749	0.418462	0.0384227
ENSG00000202415	RN7SKP269	0.511538	0.00980674	0.418462	0.0384227
ENSG00000182199	SHMT2	0.469231	0.0190045	0.418462	0.0384227
ENSG00000167670	CHAF1A	0.436154	0.0303754	0.418462	0.0384227
ENSG00000240122	FABP5P11	0.310387	0.131027	0.417943	0.0376197
ENSG00000270036	AC027243.2	0.367865	0.0704198	0.417811	0.0376862
ENSG00000132768	DPH2	0.738462	4.02661e-05	0.417692	0.0388081
ENSG00000101182	PSMA7	0.473077	0.0179485	0.417692	0.0388081
ENSG00000215221	UBA52P6	0.253077	0.221323	0.417692	0.0388081
ENSG00000234264	DEPDC1-AS1	0.43348	0.0304083	0.417597	0.0377941
ENSG00000230433	AL031770.1	0.408242	0.0427693	0.417485	0.0378508
ENSG00000253121	AC120042.2	0.527149	0.00677529	0.417075	0.0380593
ENSG00000170312	CDK1	0.592308	0.00219665	0.416923	0.0391966
ENSG00000053372	MRTO4	0.583077	0.00265391	0.416923	0.0391966
ENSG00000006377	DLX6	0.413077	0.0411861	0.416923	0.0391966
ENSG00000087470	DNM1L	0.208462	0.315808	0.416923	0.0391966
ENSG00000228818	AL359918.2	0.500192	0.010887	0.416699	0.0382511
ENSG00000197953	AADACL2	0.182528	0.382506	0.41661	0.0382963
ENSG00000206262	FOXL2NB	0.443006	0.0265655	0.416535	0.038335
ENSG00000204949	FAM83A-AS1	0.464958	0.0191863	0.4163	0.0384553
ENSG00000089116	LHX5	0.395911	0.0501002	0.416254	0.0384788
ENSG00000114867	EIF4G1	0.696154	0.000165372	0.416154	0.0395882
ENSG00000198826	ARHGAP11A	0.583846	0.00261293	0.416154	0.0395882
ENSG00000189114	BLOC1S3	0.531538	0.0069828	0.416154	0.0395882
ENSG00000221916	C19ORF73	0.253077	0.221323	0.416154	0.0395882
ENSG00000232233	LINC02043	0.48451	0.0141094	0.416009	0.0386047
ENSG00000126249	PDCD2L	0.652308	0.000555467	0.415385	0.0399829
ENSG00000232093	DCST1-AS1	0.554615	0.00460773	0.415385	0.0399829
ENSG00000167244	IGF2	0.273846	0.184718	0.415385	0.0399829
ENSG00000260860	AC126773.5	0.531329	0.00627327	0.415217	0.0390142
ENSG00000107937	GTPBP4	0.666154	0.000387475	0.414615	0.0403808
ENSG00000214711	CAPN14	0.324615	0.11361	0.414615	0.0403808
ENSG00000086061	DNAJA1	0.313846	0.126637	0.414615	0.0403808
ENSG00000271707	ATP1B3P1	0.470353	0.0176564	0.414442	0.039418
ENSG00000235627	SNRPFP4	0.323978	0.114127	0.414342	0.0394703
ENSG00000261635	AC103988.1	0.568283	0.00303958	0.414075	0.0396103
ENSG00000142453	CARM1	0.673077	0.000321272	0.413846	0.0407818
ENSG00000085840	ORC1	0.59	0.00230413	0.413846	0.0407818
ENSG00000185480	PARPBP	0.571538	0.00333745	0.413846	0.0407818
ENSG00000120539	MASTL	0.542308	0.00577053	0.413846	0.0407818
ENSG00000172345	STARD5	0.536923	0.00635228	0.413846	0.0407818
ENSG00000168078	PBK	0.514615	0.00931853	0.413846	0.0407818
ENSG00000062282	DGAT2	0.453846	0.0237541	0.413846	0.0407818
ENSG00000121073	SLC35B1	0.258462	0.211392	0.413846	0.0407818
ENSG00000196344	ADH7	0.202394	0.331921	0.413082	0.0401345
ENSG00000117877	CD3EAP	0.783077	6.69409e-06	0.413077	0.0411861
ENSG00000141552	ANAPC11	0.377692	0.0635355	0.413077	0.0411861
ENSG00000187833	C2ORF78	0.132583	0.527534	0.412815	0.0402765
ENSG00000205579	DYNLL1P1	0.245432	0.236997	0.412772	0.0402998
ENSG00000169856	ONECUT1	0.322074	0.116392	0.412317	0.0405424
ENSG00000174013	FBXO45	0.718462	8.13624e-05	0.412308	0.0415935
ENSG00000169679	BUB1	0.565385	0.00375959	0.412308	0.0415935
ENSG00000067064	IDI1	0.422308	0.0365417	0.412308	0.0415935
ENSG00000167771	RCOR2	0.149231	0.474784	0.412308	0.0415935
ENSG00000243831	AL109933.2	-0.0212459	0.919708	0.411844	0.0407962
ENSG00000169474	SPRR1A	0.503303	0.0103268	0.411647	0.0409022
ENSG00000259514	AC027243.1	0.332406	0.104484	0.411591	0.0409323
ENSG00000164109	MAD2L1	0.56	0.00416536	0.411538	0.0420042
ENSG00000100401	RANGAP1	0.520769	0.00840311	0.411538	0.0420042
ENSG00000280409	LINC01101	0.365624	0.0722813	0.411152	0.0411694
ENSG00000139292	LGR5	0.480862	0.0149619	0.410848	0.0413343
ENSG00000134375	TIMM17A	0.702308	0.000136963	0.410769	0.0424181
ENSG00000175166	PSMD2	0.631538	0.000922633	0.410769	0.0424181
ENSG00000184220	CMSS1	0.442308	0.0279207	0.410769	0.0424181
ENSG00000100297	MCM5	0.399231	0.0490277	0.410769	0.0424181
ENSG00000198720	ANKRD13B	0.353846	0.0833033	0.410769	0.0424181
ENSG00000265112	MIR3153	0.511252	0.00900254	0.410464	0.0415437
ENSG00000237347	AC004461.2	0.493941	0.0120894	0.410464	0.0415437
ENSG00000075218	GTSE1	0.486923	0.01454	0.41	0.0428353
ENSG00000158292	GPR153	0.375385	0.0652704	0.41	0.0428353
ENSG00000186395	KRT10	0.286923	0.163982	0.41	0.0428353
ENSG00000244642	RN7SL396P	0.280601	0.174256	0.409931	0.0418351
ENSG00000227868	TEX46	0.263512	0.203109	0.409694	0.041965
ENSG00000278637	H4C1	0.246062	0.235757	0.40944	0.042105
ENSG00000266501	AC025198.1	0.537514	0.00558791	0.409388	0.0421335
ENSG00000134438	RAX	0.176438	0.398851	0.409259	0.0422049
ENSG00000106327	TFR2	0.582308	0.00269542	0.409231	0.0432557
ENSG00000129810	SGO1	0.503077	0.0112611	0.409231	0.0432557
ENSG00000165891	E2F7	0.46	0.0217493	0.409231	0.0432557
ENSG00000143476	DTL	0.458462	0.022237	0.409231	0.0432557
ENSG00000234213	FHP1	0.358984	0.0780167	0.409003	0.0423461
ENSG00000138180	CEP55	0.635385	0.000842203	0.408462	0.0436795
ENSG00000100479	POLE2	0.623077	0.00112301	0.408462	0.0436795
ENSG00000092853	CLSPN	0.530769	0.00707705	0.408462	0.0436795
ENSG00000143368	SF3B4	0.529231	0.00726875	0.408462	0.0436795
ENSG00000161888	SPC24	0.467692	0.019441	0.408462	0.0436795
ENSG00000169684	CHRNA5	0.423846	0.0358105	0.408462	0.0436795
ENSG00000184260	H2AC20	0.253846	0.219885	0.408462	0.0436795
ENSG00000154040	CABYR	0.114615	0.583981	0.408462	0.0436795
ENSG00000175065	DSG4	0.584071	0.00217283	0.408286	0.0427448
ENSG00000224271	AL117329.1	0.34105	0.0952369	0.407738	0.0430515
ENSG00000276527	AL356515.1	0.0908571	0.665797	0.407738	0.0430515
ENSG00000164934	DCAF13	0.686923	0.000217363	0.407692	0.0441065
ENSG00000178999	AURKB	0.538462	0.00618123	0.407692	0.0441065
ENSG00000153046	CDYL	0.439231	0.029127	0.407692	0.0441065
ENSG00000117122	MFAP2	0.398462	0.0494959	0.407692	0.0441065
ENSG00000198700	IPO9	0.347692	0.0891001	0.407692	0.0441065
ENSG00000262402	MCUR1P1	0.27115	0.189837	0.407497	0.0431869
ENSG00000227400	AC012501.2	0.353302	0.083194	0.407233	0.0433354
ENSG00000169271	HSPB3	0.45715	0.0215905	0.407094	0.0434138
ENSG00000215878	MARCKSL1P2	0.55334	0.00411475	0.407055	0.043436
ENSG00000152749	GPR180	0.343846	0.0928764	0.406923	0.0445369
ENSG00000112651	MRPL2	0.208462	0.315808	0.406923	0.0445369
ENSG00000203783	PRR9	0.260018	0.209385	0.406743	0.0436126
ENSG00000123179	EBPL	0.706154	0.000121417	0.406154	0.0449706
ENSG00000029153	ARNTL2	0.592308	0.00219665	0.406154	0.0449706
ENSG00000101361	NOP56	0.538462	0.00618123	0.406154	0.0449706
ENSG00000215788	TNFRSF25	0.433077	0.0316668	0.406154	0.0449706
ENSG00000124562	SNRPC	0.432308	0.0319965	0.406154	0.0449706
ENSG00000233708	AL512353.2	0.416567	0.0383183	0.405817	0.0441397
ENSG00000225411	CR786580.1	0.0538565	0.798197	0.405463	0.044343
ENSG00000163918	RFC4	0.555385	0.00454219	0.405385	0.0454077
ENSG00000143942	CHAC2	0.538462	0.00618123	0.405385	0.0454077
ENSG00000090621	PABPC4	0.496923	0.0124285	0.405385	0.0454077
ENSG00000136715	SAP130	0.410769	0.0424181	0.405385	0.0454077
ENSG00000226633	PPIAP28	0.3948	0.0508063	0.404998	0.0446106
ENSG00000263745	AP005230.1	0.64452	0.000505902	0.40495	0.0446379
ENSG00000165794	SLC39A2	0.537026	0.0056396	0.404693	0.0447865
ENSG00000174442	ZWILCH	0.603846	0.00172107	0.404615	0.0458482
ENSG00000172009	THOP1	0.519231	0.00862455	0.404615	0.0458482
ENSG00000096401	CDC5L	0.336923	0.0999792	0.404615	0.0458482
ENSG00000260765	CES1P2	-0.0133447	0.949519	0.404448	0.0449283
ENSG00000224985	AL590714.1	0.201062	0.335179	0.404069	0.0451488
ENSG00000185803	SLC52A2	0.616154	0.00131359	0.403846	0.0462921
ENSG00000134690	CDCA8	0.588462	0.00237825	0.403846	0.0462921
ENSG00000228236	TXNP5	0.580769	0.00278012	0.403846	0.0462921
ENSG00000260727	SLC7A5P1	0.523077	0.00807991	0.403846	0.0462921
ENSG00000123136	DDX39A	0.489231	0.0140281	0.403846	0.0462921
ENSG00000126001	CEP250	0.226923	0.274049	0.403846	0.0462921
ENSG00000114646	CSPG5	0.134615	0.519548	0.403846	0.0462921
ENSG00000183072	NKX2-5	0.317213	0.122326	0.403264	0.0456197
ENSG00000115541	HSPE1	0.478462	0.016552	0.403077	0.0467394
ENSG00000188100	FAM25A	0.396528	0.0497116	0.403028	0.0457581
ENSG00000217950	NOC2LP2	0.529819	0.00645089	0.402847	0.0458648
ENSG00000232508	MRPL45P1	0.168947	0.419485	0.402831	0.0458746
ENSG00000114349	GNAT1	0.274567	0.184096	0.402699	0.0459526
ENSG00000246876	LINC02466	0.26745	0.196189	0.40238	0.0461407
ENSG00000041802	LSG1	0.676923	0.000288865	0.402308	0.0471901
ENSG00000174437	ATP2A2	0.603077	0.00174977	0.402308	0.0471901
ENSG00000169981	ZNF35	0.506154	0.0107127	0.402308	0.0471901
ENSG00000225697	SLC26A6	0.496154	0.0125813	0.402308	0.0471901
ENSG00000160193	WDR4	0.658462	0.000474398	0.401538	0.0476443
ENSG00000136689	IL1RN	0.566154	0.00370446	0.401538	0.0476443
ENSG00000181652	ATG9B	0.476154	0.0171391	0.401538	0.0476443
ENSG00000130193	THEM6	0.337692	0.0991703	0.401538	0.0476443
ENSG00000146731	CCT6A	0.64	0.000753675	0.400769	0.0481019
ENSG00000123975	CKS2	0.370769	0.0688511	0.400769	0.0481019
ENSG00000250874	AC010595.1	0.211321	0.310573	0.400079	0.04752
ENSG00000258355	AC079174.1	0.719847	4.98117e-05	0.39923	0.048037
ENSG00000143319	ISG20L2	0.721538	7.33411e-05	0.398462	0.0494959
ENSG00000115233	PSMD14	0.656154	0.000503523	0.396923	0.0504429
ENSG00000274605	PCCA-DT	0.613846	0.00138298	0.396154	0.0509218
ENSG00000111247	RAD51AP1	0.637692	0.000796888	0.395385	0.0514042
ENSG00000134308	YWHAQ	0.620769	0.00118372	0.395385	0.0514042
ENSG00000115507	OTX1	0.729756	3.47556e-05	0.394307	0.0511221
ENSG00000155561	NUP205	0.645385	0.000660572	0.393077	0.0528734
ENSG00000065911	MTHFD2	0.63	0.000956597	0.393077	0.0528734
ENSG00000043355	ZIC2	0.772902	5.93596e-06	0.388761	0.0547802
ENSG00000164093	PITX2	0.715138	5.87988e-05	0.386613	0.0562504
ENSG00000139514	SLC7A1	0.643077	0.00069919	0.386154	0.057481
ENSG00000160803	UBQLN4	0.637692	0.000796888	0.386154	0.057481
ENSG00000084774	CAD	0.610769	0.00148034	0.386154	0.057481
ENSG00000115364	MRPL19	0.670769	0.00034217	0.385385	0.0580118
ENSG00000163993	S100P	0.652308	0.000555467	0.383846	0.0590852
ENSG00000118705	RPN2	0.616154	0.00131359	0.383846	0.0590852
ENSG00000173457	PPP1R14B	0.649231	0.000600261	0.381538	0.0607244
ENSG00000163938	GNL3	0.627692	0.00100955	0.381538	0.0607244
ENSG00000171848	RRM2	0.614615	0.00135951	0.381538	0.0607244
ENSG00000249082	C5ORF66-AS1	0.61276	0.00112843	0.380784	0.060395
ENSG00000170684	ZNF296	0.643077	0.00069919	0.38	0.0618369
ENSG00000172172	MRPL13	0.602308	0.00177888	0.38	0.0618369
ENSG00000231702	AL645608.3	0.625534	0.000825778	0.379643	0.0612332
ENSG00000275576	AL049539.1	0.608579	0.00124631	0.378534	0.0620561
ENSG00000260249	AC007608.3	0.605968	0.00132517	0.376516	0.0635763
ENSG00000213853	EMP2	0.663077	0.000420448	0.376154	0.064688
ENSG00000136982	DSCC1	0.603846	0.00172107	0.375385	0.0652704
ENSG00000184774	MGAT4EP	0.695777	0.000112555	0.374352	0.0652381
ENSG00000108825	PTGES3L-AARSD1	0.611208	0.00117102	0.37435	0.0652392
ENSG00000037474	NSUN2	0.619231	0.00122573	0.371538	0.068244
ENSG00000039987	BEST2	0.616452	0.00103246	0.371413	0.0675482
ENSG00000179846	NKPD1	0.674745	0.000215935	0.371225	0.0676976
ENSG00000189159	JPT1	0.637692	0.000796888	0.369231	0.0700781
ENSG00000048162	NOP16	0.620769	0.00118372	0.369231	0.0700781
ENSG00000170454	KRT75	0.654522	0.000385614	0.368679	0.0697526
ENSG00000108671	PSMD11	0.624615	0.00108404	0.368462	0.0706979
ENSG00000185479	KRT6B	0.618233	0.000988756	0.367829	0.0704492
ENSG00000204710	SPDYC	0.606167	0.001319	0.367631	0.0706124
ENSG00000108342	CSF3	0.606154	0.00163736	0.366923	0.0719504
ENSG00000262519	TXNP4	0.683077	0.000242826	0.366154	0.072583
ENSG00000105447	GRWD1	0.619231	0.00122573	0.366154	0.072583
ENSG00000108829	LRRC59	0.643846	0.000686108	0.364615	0.0738612
ENSG00000247077	PGAM5	0.601538	0.0018084	0.364615	0.0738612
ENSG00000167977	KCTD5	0.666154	0.000387475	0.363846	0.0745069
ENSG00000115368	WDR75	0.638462	0.000782254	0.363846	0.0745069
ENSG00000149968	MMP3	0.660508	0.000326239	0.361817	0.0755289
ENSG00000239443	PABPC1P10	0.605362	0.00134405	0.358994	0.0780082
ENSG00000143493	INTS7	0.636154	0.000826859	0.358462	0.0791493
ENSG00000139800	ZIC5	0.772569	6.02611e-06	0.358265	0.0786582
ENSG00000175305	CCNE2	0.648462	0.00061193	0.357692	0.0798303
ENSG00000209482	SNORD83A	0.676669	0.000203881	0.357376	0.0794562
ENSG00000123473	STIL	0.698462	0.00015418	0.356154	0.0812059
ENSG00000128059	PPAT	0.656154	0.000503523	0.355385	0.0819005
ENSG00000276122	AC026336.3	0.633031	0.000683113	0.352778	0.0836841
ENSG00000115241	PPM1G	0.667692	0.000371835	0.351538	0.0854422
ENSG00000163006	CCDC138	0.624615	0.00108404	0.35	0.0868912
ENSG00000069399	BCL3	0.61	0.00150558	0.349231	0.0876228
ENSG00000150990	DHX37	0.612041	0.001148	0.348913	0.0873678
ENSG00000173218	VANGL1	0.602308	0.00177888	0.348462	0.0883591
ENSG00000124102	PI3	0.750769	2.52121e-05	0.346923	0.0898458
ENSG00000058804	NDC1	0.738462	4.02661e-05	0.346923	0.0898458
ENSG00000101213	PTK6	0.663846	0.000411987	0.346154	0.0905962
ENSG00000068878	PSME4	0.662308	0.000429056	0.346154	0.0905962
ENSG00000089723	OTUB2	0.646923	0.000635853	0.346154	0.0905962
ENSG00000160818	GPATCH4	0.646923	0.000635853	0.346154	0.0905962
ENSG00000274213	AC015912.3	0.625385	0.00106499	0.345385	0.0913515
ENSG00000256940	PPP1R14B-AS1	0.637692	0.000796888	0.344615	0.0921115
ENSG00000115008	IL1A	0.61047	0.00119175	0.344111	0.0921129
ENSG00000016602	CLCA4	0.684333	0.000161493	0.342944	0.0932945
ENSG00000264350	SNRPGP2	0.630769	0.000939484	0.342308	0.0944206
ENSG00000091127	PUS7	0.753846	2.23329e-05	0.340769	0.0959842
ENSG00000069956	MAPK6	0.636923	0.000811755	0.340769	0.0959842
ENSG00000136518	ACTL6A	0.693846	0.000177251	0.339231	0.0975674
ENSG00000115761	NOL10	0.731538	5.17721e-05	0.337692	0.0991703
ENSG00000156876	SASS6	0.618462	0.00124721	0.336154	0.100793
ENSG00000166670	MMP10	0.728462	5.77334e-05	0.334615	0.102436
ENSG00000159131	GART	0.720769	7.528e-05	0.334615	0.102436
ENSG00000273568	AC131009.3	0.661538	0.000437815	0.334615	0.102436
ENSG00000186193	SAPCD2	0.626154	0.00104622	0.334615	0.102436
ENSG00000254536	AL360181.3	0.677596	0.000198282	0.334363	0.102335
ENSG00000138035	PNPT1	0.697692	0.000157836	0.333846	0.103265
ENSG00000080608	PUM3	0.621538	0.00116318	0.333846	0.103265
ENSG00000114346	ECT2	0.706923	0.000118496	0.333077	0.104099
ENSG00000278540	ACACA	0.663846	0.000411987	0.332308	0.104938
ENSG00000232560	LINC01549	0.634696	0.000654503	0.332282	0.104622
ENSG00000111432	FZD10	0.633321	0.000678068	0.331666	0.105306
ENSG00000113407	TARS1	0.693846	0.000177251	0.331538	0.105782
ENSG00000096063	SRPK1	0.639231	0.000767851	0.331538	0.105782
ENSG00000232756	AC004990.1	0.608322	0.00125387	0.331198	0.105829
ENSG00000163902	RPN1	0.67	0.00034939	0.33	0.107485
ENSG00000142619	PADI3	0.70928	7.19485e-05	0.329226	0.108049
ENSG00000236081	ELFN1-AS1	0.607892	0.00126663	0.328778	0.108559
ENSG00000245080	MIR3150BHG	0.614289	0.0010878	0.326209	0.111514
ENSG00000152229	PSTPIP2	0.662308	0.000429056	0.326154	0.111834
ENSG00000278920	AC005005.4	0.660755	0.000323975	0.325983	0.111776
ENSG00000188089	PLA2G4E	0.630302	0.000732352	0.325753	0.112044
ENSG00000164300	SERINC5	0.643846	0.000686108	0.325385	0.11272
ENSG00000254986	DPP3	0.683077	0.000242826	0.323846	0.114506
ENSG00000196305	IARS1	0.643846	0.000686108	0.323846	0.114506
ENSG00000166197	NOLC1	0.664615	0.000403673	0.323077	0.115407
ENSG00000135763	URB2	0.647692	0.000623794	0.322308	0.116314
ENSG00000004478	FKBP4	0.616154	0.00131359	0.321538	0.117225
ENSG00000172478	MAB21L4	0.638922	0.0005865	0.321003	0.117682
ENSG00000163811	WDR43	0.663077	0.000420448	0.320769	0.118142
ENSG00000112972	HMGCS1	0.647692	0.000623794	0.320769	0.118142
ENSG00000180758	GPR157	0.627692	0.00100955	0.320769	0.118142
ENSG00000260668	AC093536.1	0.610235	0.00119842	0.320508	0.118281
ENSG00000176407	KCMF1	0.743846	3.29189e-05	0.32	0.119065
ENSG00000131653	TRAF7	0.716154	8.7861e-05	0.319231	0.119992
ENSG00000104356	POP1	0.645385	0.000660572	0.319231	0.119992
ENSG00000166451	CENPN	0.613077	0.00140679	0.318462	0.120925
ENSG00000261373	VPS9D1-AS1	0.633077	0.000889706	0.316923	0.122808
ENSG00000115946	PNO1	0.709231	0.000110091	0.316154	0.123757
ENSG00000067533	RRP15	0.604615	0.00169277	0.316154	0.123757
ENSG00000181588	MEX3D	0.64	0.000753675	0.315385	0.124712
ENSG00000131187	F12	0.696923	0.000161566	0.314615	0.125672
ENSG00000155438	NIFK	0.61	0.00150558	0.314615	0.125672
ENSG00000069812	HES2	0.715385	9.01236e-05	0.313846	0.126637
ENSG00000111700	SLCO1B3	0.639178	0.000582584	0.313559	0.12693
ENSG00000262147	AC124283.2	0.614615	0.00135951	0.311538	0.129567
ENSG00000047936	ROS1	0.625412	0.000828304	0.310778	0.130517
ENSG00000250328	MGC32805	0.605013	0.00135507	0.310283	0.131164
ENSG00000234806	RPL26P29	0.623654	0.000865349	0.310054	0.131463
ENSG00000164924	YWHAZ	0.603077	0.00174977	0.31	0.131547
ENSG00000108244	KRT23	0.761538	1.63814e-05	0.309231	0.132546
ENSG00000187605	TET3	0.646923	0.000635853	0.309231	0.132546
ENSG00000176092	CRYBG2	0.618965	0.00097124	0.308521	0.133482
ENSG00000089356	FXYD3	0.664615	0.000403673	0.308462	0.13355
ENSG00000121579	NAA50	0.646923	0.000635853	0.307692	0.13456
ENSG00000136718	IMP4	0.637692	0.000796888	0.307692	0.13456
ENSG00000274308	AC244093.1	0.640863	0.000557375	0.306182	0.136606
ENSG00000189057	FAM111B	0.637692	0.000796888	0.306154	0.136596
ENSG00000254708	AL139174.1	0.696977	0.000108272	0.305915	0.136966
ENSG00000171466	ZNF562	0.647692	0.000623794	0.305385	0.137622
ENSG00000188643	S100A16	0.661538	0.000437815	0.304615	0.138654
ENSG00000117593	DARS2	0.628462	0.000991626	0.304615	0.138654
ENSG00000148840	PPRC1	0.626923	0.00102775	0.304615	0.138654
ENSG00000182272	B4GALNT4	0.638462	0.000782254	0.303077	0.140736
ENSG00000144867	SRPRB	0.616923	0.00129114	0.302308	0.141785
ENSG00000103550	KNOP1	0.627692	0.00100955	0.301538	0.14284
ENSG00000227036	LINC00511	0.601538	0.0018084	0.301538	0.14284
ENSG00000155393	HEATR3	0.704615	0.000127444	0.297692	0.1482
ENSG00000274594	AL391669.1	0.600937	0.00148924	0.297615	0.148495
ENSG00000159184	HOXB13	0.605781	0.00133095	0.297496	0.148665
ENSG00000236364	AL358115.1	0.688462	0.000207837	0.296923	0.149289
ENSG00000058262	SEC61A1	0.624615	0.00108404	0.296923	0.149289
ENSG00000123600	METTL8	0.688462	0.000207837	0.292308	0.155947
ENSG00000143633	C1ORF131	0.679231	0.000270796	0.291538	0.157077
ENSG00000227470	RPL39P16	0.636154	0.000826859	0.291538	0.157077
ENSG00000105048	TNNT1	0.654615	0.000523778	0.290769	0.158213
ENSG00000164778	EN2	0.696923	0.000161566	0.29	0.159355
ENSG00000165271	NOL6	0.602308	0.00177888	0.289231	0.160503
ENSG00000138346	DNA2	0.660769	0.000446726	0.287692	0.162816
ENSG00000125780	TGM3	0.696923	0.000161566	0.286923	0.163982
ENSG00000188522	FAM83G	0.637692	0.000796888	0.286923	0.163982
ENSG00000146143	PRIM2	0.616154	0.00131359	0.286154	0.165153
ENSG00000142528	ZNF473	0.644615	0.000673236	0.285385	0.166331
ENSG00000196363	WDR5	0.603846	0.00172107	0.285385	0.166331
ENSG00000124767	GLO1	0.63	0.000956597	0.284615	0.167514
ENSG00000143537	ADAM15	0.694615	0.000173213	0.283846	0.168704
ENSG00000124641	MED20	0.684615	0.000232351	0.283846	0.168704
ENSG00000106348	IMPDH1	0.604615	0.00169277	0.283077	0.169899
ENSG00000272945	AL356299.2	0.628198	0.000772394	0.281593	0.172673
ENSG00000093134	VNN3	0.647432	0.000467913	0.280823	0.1739
ENSG00000129235	TXNDC17	0.73	5.46828e-05	0.280769	0.173522
ENSG00000112877	CEP72	0.632308	0.000906042	0.280769	0.173522
ENSG00000262406	MMP12	0.636154	0.000826859	0.28	0.174741
ENSG00000142273	CBLC	0.659742	0.000333362	0.279669	0.17575
ENSG00000073734	ABCB11	0.627926	0.000777702	0.279466	0.176078
ENSG00000187123	LYPD6	0.646154	0.000648111	0.279231	0.175967
ENSG00000030110	BAK1	0.618462	0.00124721	0.279231	0.175967
ENSG00000164163	ABCE1	0.602308	0.00177888	0.279231	0.175967
ENSG00000065135	GNAI3	0.753846	2.23329e-05	0.278462	0.177199
ENSG00000143321	HDGF	0.648462	0.00061193	0.278462	0.177199
ENSG00000183814	LIN9	0.603846	0.00172107	0.276923	0.179681
ENSG00000167695	TLCD3A	0.670769	0.00034217	0.276154	0.180931
ENSG00000180921	FAM83H	0.643077	0.00069919	0.276154	0.180931
ENSG00000225760	LINC00431	0.634301	0.000661206	0.275698	0.182223
ENSG00000136731	UGGT1	0.626154	0.00104622	0.275385	0.182187
ENSG00000166226	CCT2	0.634615	0.00085779	0.274615	0.183449
ENSG00000117862	TXNDC12	0.606154	0.00163736	0.273846	0.184718
ENSG00000225091	SNORA71A	0.713077	9.72133e-05	0.273077	0.185992
ENSG00000163964	PIGX	0.668462	0.00036422	0.273077	0.185992
ENSG00000173077	DELEC1	0.662945	0.000304451	0.27257	0.187436
ENSG00000105281	SLC1A5	0.657692	0.000483941	0.272308	0.187273
ENSG00000139372	TDG	0.632308	0.000906042	0.270769	0.189853
ENSG00000186529	CYP4F3	0.601538	0.0018084	0.27	0.191152
ENSG00000234127	TRIM26	0.686154	0.000222264	0.268462	0.19377
ENSG00000143207	COP1	0.606923	0.00161025	0.268462	0.19377
ENSG00000138382	METTL5	0.679231	0.000270796	0.267692	0.195088
ENSG00000175793	SFN	0.644615	0.000673236	0.267692	0.195088
ENSG00000197961	ZNF121	0.652308	0.000555467	0.266923	0.196412
ENSG00000164465	DCBLD1	0.630769	0.000939484	0.266154	0.197742
ENSG00000154380	ENAH	0.665385	0.000395503	0.265385	0.199079
ENSG00000116489	CAPZA1	0.614615	0.00135951	0.265385	0.199079
ENSG00000104131	EIF3J	0.763846	1.4902e-05	0.263846	0.201771
ENSG00000148429	USP6NL	0.612308	0.00143095	0.263077	0.203127
ENSG00000173653	RCE1	0.678462	0.000276708	0.262308	0.204488
ENSG00000102753	KPNA3	0.616154	0.00131359	0.261538	0.205856
ENSG00000277224	H2BC7	0.613846	0.00138298	0.261538	0.205856
ENSG00000143367	TUFT1	0.613077	0.00140679	0.26	0.208611
ENSG00000151576	QTRT2	0.630769	0.000939484	0.259231	0.209998
ENSG00000154370	TRIM11	0.631538	0.000922633	0.257692	0.212791
ENSG00000200087	SNORA73B	0.65	0.000588782	0.256923	0.214197
ENSG00000236307	EEF1E1P1	0.602308	0.00177888	0.256154	0.21561
ENSG00000248375	AC104066.3	0.659738	0.000333398	0.255581	0.217543
ENSG00000170425	ADORA2B	0.683077	0.000242826	0.255385	0.217029
ENSG00000159263	SIM2	0.666154	0.000387475	0.254615	0.218454
ENSG00000166483	WEE1	0.607692	0.00158351	0.253077	0.221323
ENSG00000186432	KPNA4	0.600769	0.00183834	0.253077	0.221323
ENSG00000226887	ERVMER34-1	0.623846	0.00110338	0.250769	0.225675
ENSG00000237330	RNF223	0.667439	0.000267591	0.249711	0.228659
ENSG00000234477	AC004231.1	0.789383	2.72497e-06	0.249279	0.229493
ENSG00000166391	MOGAT2	0.650324	0.000432668	0.249085	0.229867
ENSG00000156795	NTAQ1	0.722308	7.14453e-05	0.246923	0.233056
ENSG00000083093	PALB2	0.634615	0.00085779	0.246923	0.233056
ENSG00000196866	H2AC7	0.666923	0.000379586	0.246154	0.234552
ENSG00000168411	RFWD3	0.605385	0.00166487	0.246154	0.234552
ENSG00000234393	AL592546.2	0.622812	0.000883589	0.245047	0.237756
ENSG00000158710	TAGLN2	0.651538	0.000566388	0.243846	0.239078
ENSG00000112378	PERP	0.610769	0.00148034	0.242308	0.242127
ENSG00000197780	TAF13	0.620769	0.00118372	0.241538	0.243661
ENSG00000220412	AL356234.1	0.638938	0.000586263	0.241094	0.24565
ENSG00000100304	TTLL12	0.651538	0.000566388	0.240769	0.245202
ENSG00000158435	CNOT11	0.639231	0.000767851	0.240769	0.245202
ENSG00000134247	PTGFRN	0.613846	0.00138298	0.240769	0.245202
ENSG00000091073	DTX2	0.604615	0.00169277	0.240769	0.245202
ENSG00000204542	C6ORF15	0.651363	0.000420581	0.237074	0.253852
ENSG00000201512	SNORA71C	0.725385	6.42759e-05	0.236923	0.253004
ENSG00000267679	EIF5AP2	0.602424	0.00143904	0.236199	0.25566
ENSG00000281398	SNHG4	0.678462	0.000276708	0.235385	0.25617
ENSG00000221491	SNORA2C	0.613846	0.00138298	0.235385	0.25617
ENSG00000165389	SPTSSA	0.618462	0.00124721	0.233846	0.259362
ENSG00000117139	KDM5B	0.606923	0.00161025	0.233846	0.259362
ENSG00000182580	EPHB3	0.702308	0.000136963	0.233077	0.260968
ENSG00000198858	R3HDM4	0.649231	0.000600261	0.232308	0.26258
ENSG00000176105	YES1	0.606923	0.00161025	0.232308	0.26258
ENSG00000266897	AC005546.1	0.603846	0.00172107	0.231538	0.264199
ENSG00000123353	ORMDL2	0.633846	0.000873623	0.229231	0.269095
ENSG00000165732	DDX21	0.630769	0.000939484	0.229231	0.269095
ENSG00000206754	SNORD101	0.663846	0.000411987	0.225385	0.277385
ENSG00000171109	MFN1	0.678462	0.000276708	0.224615	0.279063
ENSG00000258689	LINC01269	0.608864	0.00123794	0.223893	0.28198
ENSG00000115484	CCT4	0.631538	0.000922633	0.221538	0.285839
ENSG00000099337	KCNK6	0.616154	0.00131359	0.221538	0.285839
ENSG00000103888	CEMIP	0.620769	0.00118372	0.220769	0.28755
ENSG00000197409	H3C4	0.636923	0.000811755	0.22	0.289267
ENSG00000103067	ESRP2	0.62	0.00120457	0.22	0.289267
ENSG00000126262	FFAR2	0.667051	0.000270606	0.219273	0.292286
ENSG00000145907	G3BP1	0.660769	0.000446726	0.219231	0.29099
ENSG00000216740	ANXA2P3	0.623581	0.000866904	0.218888	0.293155
ENSG00000214049	UCA1	0.661278	0.000319215	0.21863	0.29374
ENSG00000066322	ELOVL1	0.653846	0.000534164	0.218462	0.292721
ENSG00000178409	BEND3	0.628462	0.000991626	0.218462	0.292721
ENSG00000158125	XDH	0.606655	0.001304	0.217349	0.296646
ENSG00000116212	LRRC42	0.650769	0.000577492	0.215385	0.299707
ENSG00000167207	NOD2	0.624615	0.00108404	0.215385	0.299707
ENSG00000076604	TRAF4	0.613077	0.00140679	0.215385	0.299707
ENSG00000267073	AC005256.1	0.612158	0.00114478	0.214836	0.302404
ENSG00000186526	CYP4F8	0.664464	0.00029153	0.214409	0.30339
ENSG00000165733	BMS1	0.65	0.000588782	0.213846	0.303239
ENSG00000135912	TTLL4	0.644615	0.000673236	0.213846	0.303239
ENSG00000130589	HELZ2	0.606154	0.00163736	0.213077	0.305015
ENSG00000141429	GALNT1	0.664615	0.000403673	0.212308	0.306797
ENSG00000078140	UBE2K	0.63	0.000956597	0.212308	0.306797
ENSG00000108651	UTP6	0.604615	0.00169277	0.212308	0.306797
ENSG00000101166	PRELID3B	0.662308	0.000429056	0.210769	0.310382
ENSG00000243364	EFNA4	0.627692	0.00100955	0.210769	0.310382
ENSG00000232454	AL138752.1	0.601385	0.00147395	0.209311	0.315303
ENSG00000264425	MIR4653	0.637692	0.000796888	0.208462	0.315808
ENSG00000165506	DNAAF2	0.607692	0.00158351	0.206923	0.319458
ENSG00000104413	ESRP1	0.647692	0.000623794	0.206154	0.321293
ENSG00000170477	KRT4	0.613106	0.00111914	0.205272	0.324943
ENSG00000200913	SNORD46	0.698462	0.00015418	0.204615	0.324982
ENSG00000085760	MTIF2	0.613846	0.00138298	0.203846	0.326837
ENSG00000214039	LINC02418	0.600367	0.00150888	0.203077	0.330256
ENSG00000267197	AC011461.1	0.698462	0.00015418	0.203077	0.328698
ENSG00000163002	NUP35	0.657692	0.000483941	0.203077	0.328698
ENSG00000163874	ZC3H12A	0.682308	0.000248213	0.202308	0.330565
ENSG00000224186	C5ORF66	0.765442	8.27131e-06	0.200885	0.335614
ENSG00000181274	FRAT2	0.687692	0.000212555	0.2	0.336207
ENSG00000258752	AL357093.2	0.60902	0.00123338	0.199896	0.33805
ENSG00000232810	TNF	0.604615	0.00169277	0.199231	0.3381
ENSG00000103035	PSMD7	0.623846	0.00110338	0.197692	0.341907
ENSG00000167461	RAB8A	0.606923	0.00161025	0.194615	0.349598
ENSG00000213761	MT1P1	0.650769	0.000577492	0.193077	0.353482
ENSG00000132470	ITGB4	0.623077	0.00112301	0.190769	0.359357
ENSG00000008323	PLEKHG6	0.605385	0.00166487	0.189231	0.363305
ENSG00000209042	SNORD12C	0.607979	0.00126406	0.188845	0.365966
ENSG00000111358	GTF2H3	0.662308	0.000429056	0.188462	0.365289
ENSG00000163357	DCST1	0.642308	0.000712485	0.186923	0.369277
ENSG00000111300	NAA25	0.613846	0.00138298	0.185385	0.37329
ENSG00000177238	TRIM72	0.691361	0.000129624	0.185186	0.375495
ENSG00000113643	RARS1	0.638462	0.000782254	0.184615	0.375306
ENSG00000184363	PKP3	0.611538	0.00145547	0.183846	0.377328
ENSG00000154639	CXADR	0.672308	0.000328113	0.183077	0.379357
ENSG00000213236	YWHAZP2	0.630506	0.000728577	0.182727	0.381979
ENSG00000162885	B3GALNT2	0.646923	0.000635853	0.181538	0.383434
ENSG00000163882	POLR2H	0.729231	5.61903e-05	0.180769	0.385482
ENSG00000160685	ZBTB7B	0.686154	0.000222264	0.18	0.387536
ENSG00000143590	EFNA3	0.669231	0.000356739	0.179231	0.389596
ENSG00000198788	MUC2	0.667441	0.000267569	0.178627	0.392931
ENSG00000104450	SPAG1	0.683846	0.000237539	0.178462	0.391663
ENSG00000104312	RIPK2	0.655385	0.000513565	0.177692	0.393736
ENSG00000006118	TMEM132A	0.638462	0.000782254	0.177692	0.393736
ENSG00000270120	AC007728.3	0.622905	0.000881553	0.176894	0.397615
ENSG00000169429	CXCL8	0.651538	0.000566388	0.176154	0.397902
ENSG00000184992	BRI3BP	0.643077	0.00069919	0.175385	0.399994
ENSG00000065183	WDR3	0.681538	0.000253702	0.174615	0.402092
ENSG00000141580	WDR45B	0.626923	0.00102775	0.174615	0.402092
ENSG00000084733	RAB10	0.683077	0.000242826	0.173846	0.404197
ENSG00000068078	FGFR3	0.616154	0.00131359	0.173846	0.404197
ENSG00000105388	CEACAM5	0.61658	0.00102926	0.171251	0.413078
ENSG00000278909	AC007608.4	0.701438	9.35752e-05	0.169544	0.41782
ENSG00000249142	AC074134.1	0.6518	0.000415587	0.169172	0.418855
ENSG00000197563	PIGN	0.708462	0.000112834	0.167692	0.421258
ENSG00000213281	NRAS	0.630769	0.000939484	0.166923	0.423419
ENSG00000159166	LAD1	0.686154	0.000222264	0.165385	0.427758
ENSG00000155918	RAET1L	0.603541	0.00140225	0.164742	0.431317
ENSG00000112079	STK38	0.626923	0.00102775	0.164615	0.429937
ENSG00000225489	AL354707.1	0.601538	0.0018084	0.163077	0.434314
ENSG00000104140	RHOV	0.643846	0.000686108	0.161538	0.438714
ENSG00000197905	TEAD4	0.617692	0.00126901	0.16	0.443139
ENSG00000121060	TRIM25	0.600769	0.00183834	0.159231	0.445361
ENSG00000139842	CUL4A	0.631538	0.000922633	0.158462	0.447588
ENSG00000198876	DCAF12	0.661538	0.000437815	0.157692	0.449822
ENSG00000261150	EPPK1	0.613077	0.00140679	0.157692	0.449822
ENSG00000185467	KPNA7	0.616272	0.00103697	0.156953	0.453706
ENSG00000179958	DCTPP1	0.619231	0.00122573	0.156923	0.452062
ENSG00000158315	RHBDL2	0.610887	0.00118	0.156184	0.45595
ENSG00000136754	ABI1	0.653846	0.000534164	0.154615	0.458816
ENSG00000184432	COPB2	0.636923	0.000811755	0.154615	0.458816
ENSG00000242396	AC096536.2	0.682308	0.000248213	0.153846	0.46108
ENSG00000234518	PTGES3P1	0.662308	0.000429056	0.153846	0.46108
ENSG00000143870	PDIA6	0.632308	0.000906042	0.153846	0.46108
ENSG00000134028	ADAMDEC1	0.621538	0.00116318	0.153846	0.46108
ENSG00000198435	NRARP	0.64	0.000753675	0.153077	0.463349
ENSG00000231468	PRDX3P2	0.611656	0.00115858	0.152337	0.467257
ENSG00000201998	SNORA23	0.631986	0.000701629	0.151831	0.468756
ENSG00000169248	CXCL11	0.672308	0.000328113	0.151538	0.467905
ENSG00000235408	SNORA71B	0.619231	0.00122573	0.150769	0.470192
ENSG00000087995	METTL2A	0.650769	0.000577492	0.15	0.472485
ENSG00000151012	SLC7A11	0.627692	0.00100955	0.15	0.472485
ENSG00000241359	SYNPR-AS1	0.603802	0.00139378	0.149544	0.475558
ENSG00000234678	ELF3-AS1	0.625385	0.00106499	0.149231	0.474784
ENSG00000154856	APCDD1	0.706923	0.000118496	0.148462	0.477088
ENSG00000259529	AL136295.5	0.623197	0.000875212	0.148105	0.479861
ENSG00000171916	LGALS9C	0.619827	0.000950977	0.145525	0.487632
ENSG00000222345	SNORD19C	0.625385	0.00106499	0.145385	0.486365
ENSG00000240163	AC087385.1	0.617246	0.00101279	0.14405	0.492101
ENSG00000174292	TNK1	0.603846	0.00172107	0.143077	0.493382
ENSG00000206527	HACD2	0.659231	0.000465015	0.140769	0.500451
ENSG00000007306	CEACAM7	0.695508	0.000113536	0.140691	0.502354
ENSG00000177202	SPACA4	0.623227	0.000874555	0.140363	0.503362
ENSG00000255050	AC067930.4	0.623077	0.00112301	0.14	0.502818
ENSG00000137331	IER3	0.61	0.00150558	0.14	0.502818
ENSG00000162458	FBLIM1	0.601538	0.0018084	0.14	0.502818
ENSG00000164855	TMEM184A	0.675515	0.00021104	0.139642	0.505578
ENSG00000232260	BTF3L4P1	0.602155	0.00144801	0.138515	0.509054
ENSG00000163739	CXCL1	0.671538	0.000335079	0.136154	0.51474
ENSG00000169251	NMD3	0.62	0.00120457	0.135385	0.517141
ENSG00000249007	AL691482.3	0.606016	0.00132367	0.134369	0.521936
ENSG00000163840	DTX3L	0.619231	0.00122573	0.133846	0.52196
ENSG00000109606	DHX15	0.605385	0.00166487	0.132308	0.5268
ENSG00000278341	AC138028.6	0.613077	0.00140679	0.125385	0.548848
ENSG00000175455	CCDC14	0.624615	0.00108404	0.123846	0.553805
ENSG00000162073	PAQR4	0.626923	0.00102775	0.122308	0.558784
ENSG00000279233	AC122688.3	0.7	0.000147083	0.121538	0.561281
ENSG00000251013	GAPDHP62	0.6187	0.00097756	0.119277	0.570113
ENSG00000233203	DHCR24-DT	0.680515	0.000181526	0.118869	0.571442
ENSG00000254548	AC105219.1	0.643117	0.000525135	0.116648	0.578703
ENSG00000113648	MACROH2A1	0.609231	0.00153119	0.116154	0.578902
ENSG00000196411	EPHB4	0.644615	0.000673236	0.112308	0.591637
ENSG00000170298	LGALS9B	0.694899	0.000115781	0.112031	0.593923
ENSG00000224356	AL356966.1	0.643311	0.000522441	0.110491	0.599037
ENSG00000229660	AC004975.2	0.624279	0.000852021	0.107129	0.610266
ENSG00000275183	LENG9	0.609231	0.00153119	0.106923	0.60967
ENSG00000171017	LRRC8E	0.67	0.00034939	0.105385	0.614864
ENSG00000072518	MARK2	0.633077	0.000889706	0.0992308	0.635824
ENSG00000088002	SULT2B1	0.731538	5.17721e-05	0.0969231	0.643758
ENSG00000258498	DIO3OS	0.638969	0.000585781	0.0950183	0.651418
ENSG00000225762	LINC01389	0.61358	0.0011065	0.0927101	0.659379
ENSG00000135373	EHF	0.676923	0.000288865	0.0907692	0.665101
ENSG00000233217	MROH3P	0.604585	0.00136864	0.0902423	0.667932
ENSG00000168288	MMADHC	0.642308	0.000712485	0.09	0.667788
ENSG00000064787	BCAS1	0.610887	0.00118	0.0892479	0.671389
ENSG00000266770	RN7SL619P	0.62543	0.000827922	0.0879252	0.675998
ENSG00000223060	Y_RNA	0.66795	0.000263651	0.0877767	0.676516
ENSG00000134443	GRP	0.704569	8.43387e-05	0.0871075	0.678853
ENSG00000243479	MNX1-AS1	0.65792	0.000350854	0.0864871	0.681022
ENSG00000134755	DSC2	0.647692	0.000623794	0.0853846	0.683992
ENSG00000173239	LIPM	0.601269	0.00147789	0.0850164	0.686174
ENSG00000179546	HTR1D	0.686671	0.000150207	0.0804001	0.702432
ENSG00000218902	PTMAP3	0.612009	0.00114886	0.0792918	0.706355
ENSG00000141934	PLPP2	0.670769	0.00034217	0.0738462	0.725099
ENSG00000260350	AC012173.1	0.612041	0.001148	0.073091	0.728434
ENSG00000170537	TMC7	0.633077	0.000889706	0.0730769	0.727868
ENSG00000157992	KRTCAP3	0.636154	0.000826859	0.0723077	0.730641
ENSG00000261357	AC099518.2	0.620623	0.00093258	0.0688726	0.743576
ENSG00000142867	BCL10	0.643846	0.000686108	0.0676923	0.747344
ENSG00000188372	ZP3	0.622308	0.00114294	0.0676923	0.747344
ENSG00000278053	DDX52	0.621538	0.00116318	0.0676923	0.747344
ENSG00000178750	STX19	0.608194	0.00125767	0.0657819	0.75473
ENSG00000261286	ATP2C2-AS1	0.656154	0.000503523	0.0615385	0.769791
ENSG00000197406	DIO3	0.685901	0.000153843	0.0611656	0.771478
ENSG00000122958	VPS26A	0.632308	0.000906042	0.0607692	0.772611
ENSG00000109787	KLF3	0.627692	0.00100955	0.0546154	0.795265
ENSG00000233532	LINC00460	0.606669	0.00130357	0.0520333	0.804898
ENSG00000105523	FAM83E	0.612308	0.00143095	0.0438462	0.835298
ENSG00000137996	RTCA	0.696154	0.000165372	0.0430769	0.838174
ENSG00000124664	SPDEF	0.604347	0.00137624	0.0392383	0.852273
ENSG00000104361	NIPAL2	0.605385	0.00166487	0.0384615	0.855474
ENSG00000197965	MPZL1	0.622308	0.00114294	0.0353846	0.867045
ENSG00000230176	LINC01433	0.6474	0.000468319	0.0200386	0.924257
ENSG00000171302	CANT1	0.631538	0.000922633	0.0169231	0.936958
ENSG00000138780	GSTCD	0.638462	0.000782254	0.0115385	0.95746
ENSG00000197261	C6ORF141	0.678977	0.000190196	0.00846317	0.967974
ENSG00000162069	BICDL2	0.611538	0.00145547	0.00615385	0.977989
ENSG00000167767	KRT80	0.602308	0.00177888	0.00307692	0.989727
ENSG00000235939	AL138760.1	0.61345	0.00110993	0	1
ENSG00000273749	CYFIP1	0.661538	0.000437815	-0.00846154	0.969189
ENSG00000205890	AC108134.1	0.635507	0.000640955	-0.016157	0.938899
ENSG00000274414	AL121772.1	0.611538	0.00145547	-0.0192308	0.928183
ENSG00000168795	ZBTB5	0.633846	0.000873623	-0.0238462	0.910658
ENSG00000078269	SYNJ2	0.626923	0.00102775	-0.0261538	0.901911
ENSG00000154914	USP43	0.673846	0.000314553	-0.0369231	0.861256
ENSG00000124356	STAMBP	0.636154	0.000826859	-0.0376923	0.858364
ENSG00000103335	PIEZO1	0.616923	0.00129114	-0.0392308	0.852586
ENSG00000140832	MARVELD3	0.614734	0.00107622	-0.0403924	0.847977
ENSG00000091622	PITPNM3	0.603846	0.00172107	-0.0446154	0.832423
ENSG00000177425	PAWR	0.633846	0.000873623	-0.0561538	0.789585
ENSG00000099282	TSPAN15	0.611538	0.00145547	-0.06	0.775433
ENSG00000081760	AACS	0.640769	0.000739725	-0.0615385	0.769791
ENSG00000084073	ZMPSTE24	0.648462	0.00061193	-0.0892308	0.670479
ENSG00000197713	RPE	0.643846	0.000686108	-0.114615	0.583981
ENSG00000089876	DHX32	0.621538	0.00116318	-0.249231	0.228608
