# Supplementary material for: Simulation-guided pan-cancer analysis identifies a novel regulator of CpG island hypermethylation heterogeneity
Source: Brief Bioinform. 2025 Jun 2;26(3):bbaf252. doi: 10.1093/bib/bbaf252 (PMC12127147; doi:10.1093/bib/bbaf252)
Supplement: Supplementary_Data_2_bbaf252 [file supplementary_data_2_bbaf252.xlsx]

## Sheet: Sheet1
Supplementary Data 2. Associations of hypermethylation with potential factors in TCGA
cancer types	Filtering by tumor purity (ABSOLUTE)
	Hypo		Hypoxia		Proliferation		CellCycle		DNMT1		UHRF1		UHRF2		DNMT3A		DNMT3B		DNMT3L		TET1		TET2		TET3
	r.Pearson	p	r.Pearson	p	r.Pearson	p	r.Pearson	p	r.Pearson	p	r.Pearson	p	r.Pearson	p	r.Pearson	p	r.Pearson	p	r.Pearson	p	r.Pearson	p	r.Pearson	p	r.Pearson	p
LAML	0.019534	0.897475	-0.176605	0.240361	0.0825342	0.585547	0.23842	0.110568	-0.0923459	0.541603	0.180617	0.229673	0.389739	0.00742022	0.232436	0.120078	0.104508	0.489442	0.0980999	0.516596	0.283345	0.0563704	0.0454081	0.764443	-0.0710065	0.639121
ACC	-0.303081	0.0723613	0.168566	0.325727	0.260782	0.124491	0.163132	0.341788	0.229624	0.177915	0.207225	0.22525	-0.0362876	0.833581	0.390734	0.0184633	0.0199545	0.908038	-0.0806939	0.639899	0.230457	0.176303	0.0477597	0.782085	0.385552	0.0202187
BLCA	-0.434936	1.36913e-10	0.0102121	0.886167	0.217984	0.00198176	0.177429	0.0121728	0.26636	0.000143114	0.315449	5.66987e-06	0.198088	0.0050377	-0.136898	0.0538424	0.244235	0.000508093	0.116056	0.102598	0.0575903	0.419112	-0.0377428	0.596623	-0.00296812	0.966812
BRCA	-0.277523	7.04092e-08	-0.101504	0.0526725	-0.0211294	0.687437	-0.0306447	0.559492	-0.0956755	0.0678807	0.216926	2.91473e-05	-0.205293	7.78824e-05	-0.0760886	0.146839	-0.0303066	0.563836	-0.106002	0.0429786	-0.238342	4.13607e-06	0.0185745	0.72358	-0.0861779	0.10021
CESC	-0.524296	9.39528e-12	-0.155522	0.0599759	0.139026	0.0930784	0.0707858	0.394228	0.170587	0.0388505	0.309084	0.000139445	0.0563618	0.497736	-0.263386	0.00126754	-0.0928514	0.263323	-0.154255	0.0621164	-0.279673	0.000602171	-0.128992	0.119446	-0.131274	0.112992
CHOL	-0.531196	0.0233025	0.178243	0.479175	0.302819	0.221915	0.170147	0.499679	-0.0850584	0.737192	0.387053	0.112554	0.00137249	0.995688	0.158087	0.530977	0.374395	0.125846	0.0153465	0.951806	0.178372	0.478852	0.0502955	0.842896	0.262711	0.292243
COAD	-0.325913	8.02069e-05	0.362454	1.00207e-05	0.278446	0.00082789	0.0167858	0.843389	0.126362	0.135411	0.273056	0.00105296	-0.00634284	0.940495	-0.365204	8.47817e-06	-0.332952	5.48101e-05	-0.0714691	0.399691	-0.0371625	0.661746	0.259149	0.00191553	-0.0818199	0.334782
ESCA	-0.456084	7.25045e-05	-0.490564	1.62397e-05	-0.219648	0.0677	-0.217786	0.0701217	-0.214021	0.0752291	-0.132044	0.275869	-0.0440347	0.71738	-0.0932321	0.442686	-0.0684085	0.573638	-0.26506	0.0265855	-0.310567	0.00887974	-0.0285774	0.814334	-0.22971	0.0557539
GBM	-0.651183	0.000764238	-0.277036	0.200634	-0.230292	0.290446	-0.0343274	0.876433	0.359498	0.0920257	0.316579	0.141088	-0.143545	0.513482	-0.0308869	0.888739	-0.157388	0.473249	-0.405109	0.0551577	-0.253774	0.242631	0.0945286	0.667905	0.13467	0.540114
HNSC	-0.427245	3.70758e-12	0.0673928	0.296418	0.0891796	0.166701	-0.137109	0.0330112	-0.000412787	0.994903	0.108291	0.0927958	0.135409	0.0352684	-0.368161	3.49768e-09	0.0444971	0.490842	0.000360492	0.995549	-0.198036	0.00196495	-0.147027	0.0221486	-0.214914	0.000764389
KICH	-0.611666	0.000328875	0.636071	0.000158183	0.694851	2.03804e-05	0.521491	0.00312361	0.304159	0.10223	0.787555	2.41433e-07	0.462841	0.0100094	0.040309	0.832508	-0.284449	0.127644	-0.0709108	0.709625	0.03296	0.862726	-0.263035	0.160213	-0.191758	0.310042
KIRC	0.148818	0.0750459	0.0962698	0.251036	0.363865	7.36087e-06	-0.0927262	0.268986	-0.240173	0.00373735	0.263287	0.00143086	-0.343419	2.50887e-05	-0.120461	0.150384	0.26812	0.00115768	0.142627	0.0881322	-0.163308	0.050493	-0.283581	0.00057255	-0.167125	0.0452717
KIRP	0.172179	0.0510409	0.519668	2.77789e-10	0.530929	9.64338e-11	0.268599	0.0020856	0.422891	5.95552e-07	0.282558	0.00117705	-0.104439	0.238843	-0.0841817	0.342876	0.448908	9.51459e-08	0.0453842	0.609553	0.00624901	0.943967	-0.217302	0.0133725	0.0330738	0.709825
LGG	-0.525249	2.84154e-19	-0.360085	3.94727e-09	-0.28313	4.97181e-06	-0.178902	0.00438723	-0.0248953	0.694101	-0.0812529	0.198595	0.1222	0.0526857	-0.406778	1.84165e-11	-0.136155	0.0307174	-0.131739	0.0366171	0.441642	1.87026e-13	0.117757	0.0619667	-0.0297778	0.638024
LIHC	-0.514776	1.43859e-13	-0.0753702	0.314616	-0.0850591	0.256251	-0.0440789	0.556837	-0.0285649	0.703466	0.04215	0.574244	0.151054	0.0429591	0.139326	0.062134	0.0338426	0.65198	-0.118755	0.112334	-0.102488	0.170982	0.153912	0.0391255	0.0684151	0.361474
LUAD	-0.196992	0.00313497	0.0852953	0.204482	0.106775	0.111818	0.128175	0.0559791	0.134341	0.0450752	0.164293	0.0140359	0.0570681	0.396376	-0.0566768	0.399628	0.008273	0.902226	-0.0873228	0.193888	0.0160684	0.811401	0.0384058	0.568333	0.0278982	0.678619
LUSC	-0.550452	2.49011e-15	-0.0501044	0.509005	0.161749	0.0319769	0.0924148	0.222504	0.104451	0.167709	0.0913033	0.22814	0.190553	0.0113023	-0.0797336	0.292834	0.0971861	0.199432	0.271763	0.000263716	-0.101665	0.1794	-0.0893021	0.238541	0.0892525	0.238803
PAAD	0.281156	0.0138826	0.280632	0.0140684	0.297742	0.00899702	0.244513	0.0332782	-0.047829	0.681595	0.291904	0.0105103	0.0587797	0.613999	-0.104769	0.36775	-0.112294	0.334148	0.121729	0.29486	-0.143197	0.217188	-0.197095	0.0879073	0.0377585	0.746066
PCPG	-0.567413	3.0248e-07	0.335272	0.00455118	0.00964986	0.936806	-0.0605024	0.618808	-0.0376922	0.756723	-0.0295543	0.808106	0.223839	0.0624957	0.0532741	0.66138	0.221627	0.0652004	0.220528	0.0665786	0.474074	3.38877e-05	0.44702	0.000104698	0.119998	0.322427
PRAD	-0.128315	0.0562668	0.0643726	0.339726	0.157103	0.0191741	0.191577	0.00417135	0.164175	0.0143259	0.175092	0.00894093	0.149921	0.0254961	0.229433	0.000570549	0.170518	0.0109285	0.0633492	0.347476	0.166924	0.0127541	0.00944977	0.888655	0.155846	0.0201704
READ	-0.443252	0.00203472	0.0503487	0.739667	-0.0295081	0.845653	-0.160335	0.287138	0.126983	0.400376	0.260223	0.0807105	-0.143049	0.342929	-0.446606	0.0018629	-0.218565	0.144485	0.113589	0.452271	-0.0836969	0.580257	0.028754	0.849551	-0.25599	0.0859487
SARC	-0.306638	0.000592125	0.308404	0.000548243	0.230034	0.0108052	0.231911	0.0101605	0.312613	0.000455458	0.305762	0.000615042	0.0263539	0.773238	-0.010203	0.91119	0.0106228	0.907551	0.141636	0.119667	-0.0274295	0.764248	0.0982307	0.281735	0.198715	0.0282201
SKCM	-0.554416	2.00307e-05	-0.146292	0.300734	-0.0324869	0.819155	-0.25641	0.0665268	0.143439	0.310361	-0.0863186	0.542883	-0.0944637	0.505334	-0.116149	0.412226	-0.364675	0.00786047	-0.160176	0.256664	-0.20575	0.143378	-0.300121	0.0306415	-0.281381	0.0433028
STAD	-0.522835	8.1102e-13	0.142649	0.0692937	0.166974	0.0331424	0.197959	0.0113079	0.432089	8.44327e-09	0.415858	3.37903e-08	0.0821586	0.297124	-0.254542	0.00104198	-0.257899	0.00088833	-0.216422	0.00552376	-0.283148	0.000249855	0.0956132	0.224711	-0.15297	0.0512415
THCA	0.265578	9.78694e-05	0.066999	0.333945	0.481908	1.30784e-13	0.171858	0.0126247	-0.0141013	0.839028	0.161804	0.0189636	-0.108679	0.116377	0.0937513	0.175909	0.223215	0.00112768	0.107296	0.121125	0.132511	0.0552035	-0.0499393	0.471636	-0.134661	0.0513354
THYM	0.699043	9.24348e-08	0.299393	0.0457206	-0.463346	0.00134892	-0.39929	0.00658397	-0.065857	0.667329	-0.525382	0.000210744	-0.429102	0.0032688	-0.337791	0.0232461	-0.493323	0.000574643	0.474201	0.000999203	-0.381307	0.00975608	0.134489	0.378423	-0.0624714	0.683511
UCEC	-0.462958	5.11297e-12	0.24531	0.000463332	-0.0355058	0.617682	-0.0293542	0.679886	0.112057	0.11416	0.366728	9.24007e-08	-0.11004	0.120863	-0.383727	2.03612e-08	-0.0527128	0.458503	-0.0581625	0.413312	-0.251707	0.000323865	0.115877	0.102262	-0.174696	0.0133557
