# Supplementary material for: Simulation-guided pan-cancer analysis identifies a novel regulator of CpG island hypermethylation heterogeneity
Source: Brief Bioinform. 2025 Jun 2;26(3):bbaf252. doi: 10.1093/bib/bbaf252 (PMC12127147; doi:10.1093/bib/bbaf252)
Supplement: Supplementary_Data_3_bbaf252 [file supplementary_data_3_bbaf252.xlsx]

## Sheet: Sheet1
Supplementary Data 3. Associations of hypermethylation with potential factors in GDSC1000 cancer cell lines
cancer types	Hypo		Hypoxia		Proliferation		CellCycle		DNMT1		UHRF2		DNMT3A		DNMT3B		DNMT3L		TET1		TET2		TET3
	r.Pearson	p	r.Pearson	p	r.Pearson	p	r.Pearson	p	r.Pearson	p	r.Pearson	p	r.Pearson	p	r.Pearson	p	r.Pearson	p	r.Pearson	p	r.Pearson	p	r.Pearson	p
aero_digestive_tract_head and neck	-0.421981	0.00831769	0.144362	0.38719	-0.077359	0.644342	0.0045897	0.978182	-0.0813538	0.627285	0.548217	0.000366431	-0.300677	0.0666116	0.0355668	0.832114	-0.220175	0.184086	-0.284356	0.0835851	-0.199339	0.230199	-0.00656306	0.968806
aero_digestive_tract_oesophagus	-0.525264	0.00142377	0.00673999	0.969822	-0.0136113	0.939099	0.195835	0.267006	0.0725701	0.683374	0.246072	0.160663	-0.178462	0.312584	-0.00264011	0.988177	0.0144123	0.935523	-0.0454628	0.798485	0.00820531	0.963266	-0.141905	0.423391
blood_B_cell_lymphoma	-0.491858	0.00672769	0.0609363	0.753514	-0.128736	0.505702	-0.106395	0.582789	-0.167118	0.386223	0.0691515	0.721512	-0.414709	0.0252959	-0.189803	0.324054	0.199219	0.300171	-0.118669	0.539801	-0.0916813	0.636213	0.107102	0.580274
blood_acute_myeloid_leukaemia	-0.0382397	0.862473	-0.159684	0.466737	0.391684	0.064553	0.467422	0.0245174	0.358851	0.0926549	0.135725	0.536915	0.111055	0.613936	0.363295	0.0883959	0.36267	0.0889859	0.183067	0.4031	-0.183474	0.402037	-0.0745196	0.735421
bone_ewings_sarcoma	-0.299949	0.18649	-0.148757	0.51987	-0.01177	0.959616	-0.132938	0.565659	-0.301296	0.184423	0.494766	0.022596	0.629944	0.00220953	-0.020525	0.929633	0.0273322	0.906382	-0.111266	0.631114	0.194434	0.398361	-0.515735	0.0167091
breast_breast	-0.613273	4.58229e-06	-0.270872	0.0655338	-0.104275	0.485472	0.0750388	0.616164	-0.0726579	0.62743	-0.224618	0.129037	0.128702	0.388594	0.196333	0.185947	0.0897696	0.548459	-0.132267	0.375478	0.296073	0.0433139	0.172166	0.247195
digestive_system_large_intestine	-0.59437	2.64043e-05	-0.0195039	0.901206	-0.132383	0.397417	-0.0911564	0.561004	0.0416046	0.79109	-0.134663	0.389264	-0.0447821	0.775533	0.18067	0.246297	-0.200477	0.197395	-0.100282	0.522283	0.215241	0.165702	-0.303985	0.0475016
digestive_system_stomach	-0.388892	0.044981	0.270057	0.173094	0.352306	0.0714986	0.317255	0.10686	0.125602	0.532468	0.209206	0.294975	-0.284901	0.149757	0.128758	0.522133	-0.0127061	0.949845	-0.209703	0.293801	0.194395	0.331239	-0.101139	0.615698
kidney_kidney	-0.0458251	0.806622	0.236106	0.200992	0.00964863	0.958915	0.00158234	0.99326	-0.0329947	0.860133	0.134153	0.471832	-0.182633	0.325424	0.212689	0.250663	-0.136061	0.465496	-0.0172268	0.926714	0.559782	0.00105881	0.125754	0.500261
lung_lung_NSCLC_adenocarcinoma	-0.619045	1.0497e-07	0.0232483	0.858847	0.0586159	0.653634	0.0408076	0.754847	0.168565	0.194077	0.206208	0.110846	0.241148	0.0611798	0.0139036	0.915305	0.0434483	0.739528	-0.266619	0.0377977	-0.0502545	0.700516	0.184552	0.154492
lung_lung_small_cell_carcinoma	-0.625602	1.17197e-07	-0.0301629	0.820595	0.0419292	0.752525	0.0711828	0.592133	0.16824	0.20276	-0.00747611	0.955185	-0.174697	0.185714	-0.0130598	0.921796	-0.0584025	0.66039	-0.317576	0.0142472	0.215781	0.100718	-0.117993	0.37344
lung_mesothelioma	-0.212755	0.354482	0.258719	0.257461	0.477493	0.0285959	0.449305	0.0410198	0.197535	0.39073	0.142104	0.538911	0.44927	0.0410375	0.478891	0.0280678	-0.424179	0.055311	0.0425829	0.854584	-0.280904	0.217403	0.263123	0.249157
nervous_system_glioma	-0.271307	0.0621423	-0.0756578	0.609288	0.223735	0.126345	0.24183	0.0977285	0.0443065	0.764925	-0.187424	0.202089	-0.0438667	0.767193	0.0880578	0.551737	0.244317	0.0942235	0.325762	0.0238538	0.118895	0.42089	0.2302	0.115475
nervous_system_neuroblastoma	-0.296781	0.117965	0.234884	0.220011	-0.0670677	0.729588	0.0425716	0.82644	-0.0853192	0.6599	0.165058	0.392187	-0.140294	0.467914	0.0556378	0.774372	0.142148	0.461995	0.412611	0.0261213	0.320624	0.0899305	0.026317	0.892208
pancreas_pancreas	-0.261676	0.216766	-0.148767	0.487822	-0.0733481	0.733399	0.00764762	0.971708	-0.00387527	0.985662	0.45939	0.0239252	0.0532659	0.804759	-0.139351	0.516071	0.0329729	0.878437	-0.103501	0.630319	-0.0867647	0.686853	0.121373	0.572104
skin_melanoma	-0.629602	2.7657e-06	-0.254277	0.0881414	-0.229669	0.124679	-0.121891	0.419683	-0.110104	0.466351	0.192486	0.199983	0.330565	0.0248456	-0.0191737	0.899356	0.171245	0.255159	-0.0833233	0.581954	-0.193375	0.197873	0.215449	0.15044
urogenital_system_ovary	-0.0827822	0.621231	0.0145497	0.930911	-0.0933349	0.577285	-0.0745818	0.656308	0.0484672	0.772611	-0.246189	0.136236	-0.302839	0.0645834	0.141791	0.395792	-0.135757	0.416401	-0.155645	0.350762	-0.0876134	0.600939	0.28133	0.0870715
urogenital_system_bladder	-0.635605	0.00344798	0.0639664	0.79474	-0.159833	0.513356	-0.0688556	0.779408	-0.159335	0.514686	0.181259	0.457702	-0.500872	0.0289329	-0.0389597	0.87418	0.22909	0.345467	-0.400397	0.0893714	-0.307653	0.200075	0.2475	0.306973
