# Supplementary material for: Simulation-guided pan-cancer analysis identifies a novel regulator of CpG island hypermethylation heterogeneity
Source: Brief Bioinform. 2025 Jun 2;26(3):bbaf252. doi: 10.1093/bib/bbaf252 (PMC12127147; doi:10.1093/bib/bbaf252)
Supplement: Supplementary_Data_4_bbaf252 [file supplementary_data_4_bbaf252.xlsx]

## Sheet: Sheet1
Supplementary Data 4. Well known hypermethyaltion biomarkers in ten cancer types and their association with global hypomethylation
study_idx	cancer	gene	cgiid	passedApproval	source_name	source_genomicPosition	R.w.hyponum.f	pval2	R.w.hypernum	pval5	mean.Normal	mean.Tumor	Diff	AUC	idx
88	LIHC	HOXA1	chr7:27095724-27097117	plasma biomarker	Kisiel et al. Hepatology, 2019	genomic region	-0.622572	1.05829e-20	0.787582	8.44899e-76	0.08148	0.218552	0.137072	0.796176	1
90	LIHC	ASCL2	chr11:2268875-2271702	plasma biomarker	Lewin et al. BMC Gastroenterology, 2021	just use promoter	-0.568638	8.29483e-17	0.735726	2.29464e-61	0.22664	0.417535	0.190895	0.862068	2
62	LUSC	UNCX	chr7:1229530-1243095	plasma biomarker	Ooki et al. Clinical cancer research, 2021	promoter methylation	-0.537147	1.5236e-14	0.6776	1.66278e-48	0.113634	0.248618	0.134984	0.955945	3
139	STAD	RASSF2	chr20:4822368-4823486	fecal samples biomarker	Guo et al. Zhonghua Yixue Zazi, 2021	from other cancers	-0.530341	3.3167e-13	0.813259	6.06092e-78	0.0825	0.325117	0.242617	0.887692	4
8	LIHC	CHFR_cg02012576	chr12:132908073-132909153	Clinical trials NCT03483922	epiLiver	cg02012576 an intergenic region associated with the Checkpoint With Forkhead And Ring Finger Domain (CHFR) gene	-0.523907	5.24124e-14	0.70763	9.67483e-55	0.09418	0.311804	0.217624	0.904193	5
113	ESCA	TAC1	chr7:97731821-97733706	plasma biomarker	Jin et al. Clinical cancer research, 2007	primer sequence	-0.522955	3.41048e-06	0.699198	1.04456e-21	0.194467	0.471633	0.277166	0.853957	6
130	STAD	DOCK10	chr2:225041937-225042837	cell free DNA biomarker	Ren et al. Clinical Chemistry, 2022	genomic position	-0.519979	1.13325e-12	0.685113	2.30305e-46	0.0625	0.334425	0.271925	0.868462	7
100	LIHC	HOXA9	chr7:27164297-27166843	plasma biomarker	Kuo et al. CCLM, 2013	use promoter	-0.512313	1.96222e-13	0.711969	7.68185e-56	0.16164	0.382261	0.220621	0.875411	8
43	READ	SST	chr3:187670127-187670388	serum biomarker	Liu et al. Am J Cancer Res. 2016; Prognostic	Promoter methylation levels of seven genes	-0.508766	0.000305775	0.385109	0.000150265	0.399	0.615011	0.216011	0.944099	9
40	READ	FAM123A_cg22029275	chr13:25169861-25171989	plasma biomarker	Cho et al. Diagnostics, 2021	probe id	-0.506411	0.000329543	0.469796	2.30609e-06	0.353857	0.621348	0.267491	0.982919	10
40	READ	PPP1R16B_cg21656726	chr20:38805564-38806949	plasma biomarker	Cho et al. Diagnostics, 2021	probe id	-0.505097	0.000343521	0.721307	5.07605e-16	0.137714	0.468413	0.330699	0.958851	11
21	CESC	RXFP3	chr5:33936064-33938204	CE-IVD	GynTect	A methylation signature comprising the 5′ regions of the genes DLX1, ITGA4, RXFP3, SOX17 and ZNF671; hypermethylation of CpG islands	-0.494555	1.9322e-10	0.722924	3.69888e-48	0.121333	0.54029	0.418956	0.997126	12
99	LIHC	RUNX3	chr1:24929037-24932514	plasma biomarker	Tan et al. Oncol Rep, 2007	from other cancers	-0.492947	2.06909e-12	0.764677	5.77445e-69	0.2664	0.405238	0.138838	0.794079	13
132	STAD	RUNX3	chr1:24929037-24932514	cell free DNA biomarker	Lin et al. J Cancer, 2017	primer sequence	-0.490398	3.03531e-11	0.761015	1.15383e-62	0.3295	0.511705	0.182205	0.904615	14
101	CESC	MAL	chr2:95025113-95026686	cervical scrapes biomarker	Hesselink et al. Clin Can Res 2011	promoter	-0.473021	1.44908e-09	0.705784	5.08975e-45	0.088	0.302969	0.214969	0.973563	15
28	READ	VIM	chr10:17228432-17230618	plasma biomarker	Li et al, nature biotechnology, 2009	primers to amplify ∼100 bp of the vimentin gene exon 1	-0.469537	0.000994745	0.692226	2.13521e-14	0.0635714	0.178815	0.115244	0.899068	16
86	BRCA	SOX17	chr8:54457869-54459965	plasma biomarker	Panagopoulou et al. Oncogene, 2019	primer sequence	-0.460441	1.48985e-20	0.65512	1.04434e-90	0.211425	0.486586	0.275161	0.960038	17
34	READ	GATA5	chr20:62474274-62476841	plasma biomarker	Melotte et al. Cancer Prev Res (Phila), 2014	promoter methylation	-0.451883	0.00161861	0.720548	5.63022e-16	0.0855714	0.384859	0.299287	0.901398	18
23	READ	OSMR	chr5:38845401-38846374	plasma biomarker	Yuan et al. Translational cancer research, 2016	overed the main part of CpG island (−382 to +72, relative to the start of transcription)	-0.449443	0.0017278	0.349814	0.000630615	0.240571	0.435739	0.195168	0.947205	19
118	ESCA	TBX15	chr1:118989369-118989573	plasma biomarker	Qin et al. Clinical Cancer Research, 2022	from other cancers	-0.449263	9.56902e-05	0.244792	0.00368063	0.295133	0.624424	0.329291	0.882014	20
142	STAD	ADAM23	chr2:206443425-206444183	Gastric juice or washes biomarker	Watanabe et al. Gastroenterology, 2009	use promoter CGI	-0.439685	4.30085e-09	0.712412	1.29471e-51	0.1555	0.37876	0.22326	0.789231	21
34	READ	SYNE1	chr6:152636676-152637337	plasma biomarker	Melotte et al. Cancer Prev Res (Phila), 2016	promoter methylation,primer sequence	-0.432914	0.00265569	0.553832	1.02507e-08	0.106143	0.379913	0.27377	0.908385	22
140	STAD	NDRG4	chr16:58463130-58464691	fecal samples biomarker	Ma et al. Front Oncol. 2022	from other cancers	-0.429153	1.09096e-08	0.794429	6.29127e-72	0.0645	0.301858	0.237358	0.776154	23
130	STAD	KCNQ5	chr6:72621215-72623381	cell free DNA biomarker	Ren et al. Clinical Chemistry, 2022	genomic position	-0.428845	1.12059e-08	0.725717	2.11255e-54	0.042	0.341825	0.299825	0.932308	24
121	ESCA	FAM19A4_TAFA4	chr3:68931633-68932884	plasma biomarker	Pei et al. Front. Genet. 2023	from other cancers	-0.421638	0.000277753	0.812545	6.41957e-34	0.152267	0.337662	0.185395	0.761391	25
40	READ	TMEM90B_cg16793866	chr20:24469209-24471401	plasma biomarker	Cho et al. Diagnostics, 2021	probe id	-0.415529	0.00408137	0.656894	1.15512e-12	0.157143	0.465946	0.308803	0.982919	26
39	READ	PENK	chr8:56445568-56446856	serum biomarker	Roperch et al. BMC Cancer, 2013	primer sequence	-0.414377	0.00419606	0.348915	0.000652708	0.357714	0.559989	0.202275	0.976708	27
74	LUSC	TOX2	chr20:43914458-43916497	bronchial washings biomarker	Um et al. Clin Epigenetics, 2021	probe id	-0.413854	1.13413e-08	0.584372	1.58571e-33	0.061878	0.207339	0.145461	0.838475	28
117	ESCA	CASZ1	chr1:10647754-10648083	plasma biomarker	Wang et al. JBR, 2018	primer sequence, 100bp away	-0.410069	0.000422661	0.15481	0.0688067	0.740067	0.845388	0.105322	0.767866	29
128	ESCA	ZNF132	chr19:58439848-58440883	esophageal exfoliated cells	Ma et al. Gastroenterology, 2022	use promoter CGI	-0.407355	0.000465405	0.558981	8.58361e-13	0.157133	0.487763	0.330629	0.922542	30
70	LUSC	GATA4	chr8:11702088-11705447	aputum biomarker	Leng et al. Oncotarget, 2017	promoter hypermethylation	-0.406622	2.14503e-08	0.674636	6.05709e-48	0.124951	0.292926	0.167975	0.928879	31
134	STAD	SOX17	chr8:54457869-54459965	cell free DNA biomarker	Balgkouranidou et al. Clin Chem Lab Med,. 2013	SOX17 promoter	-0.395517	1.73757e-07	0.585036	3.10694e-31	0.422	0.559948	0.137948	0.846154	32
19	CESC	FAM19A4	chr3:68931633-68932884	CE-IVD	QIAsure	quantitative PCR analysis of the FAM19A4 and miR124-2 promoter methylation levels using the QIAsure Methylation Test	-0.395297	7.8939e-07	0.69508	4.99393e-43	0.0443333	0.481114	0.436781	0.985057	33
120	ESCA	OTOP2	chr17:74922901-74924924	plasma biomarker	Bian et al. Chin. Med. J, 2023	primer sequence	-0.389769	0.000852133	0.492883	7.10349e-10	0.0613333	0.147439	0.0861055	0.883693	34
144	STAD	Reprimo_RPRM	chr2:153477936-153478944	plasma biomarker	Bernal et al. Clinical cancer res. 2008	CpG island	-0.388681	2.94072e-07	0.669984	1.07338e-43	0.219	0.409009	0.190009	0.776923	35
75	BLCA	RUNX3	chr1:24929037-24932514	Urinary biomarker	study number: 3	primer sequence	-0.387969	1.49761e-08	0.702124	4.43254e-60	0.27781	0.483273	0.205463	0.878968	36
34	COAD	SYNE1	chr6:152636676-152637337	plasma biomarker	Melotte et al. Cancer Prev Res (Phila), 2016	promoter methylation,primer sequence	-0.386072	2.26541e-06	0.594332	3.9523e-28	0.0886765	0.451521	0.362845	0.971792	37
142	STAD	GDNF	chr5:37836646-37840624	Gastric juice or washes biomarker	Watanabe et al. Gastroenterology, 2009	primer sequence	-0.380991	5.24112e-07	0.674193	2.01538e-44	0.2775	0.438622	0.161122	0.811538	38
75	BLCA	MYOD1	chr11:17719243-17722232	Urinary biomarker	study number: 2	cover whole gene	-0.380931	2.84789e-08	0.816815	3.67102e-96	0.147619	0.293144	0.145525	0.859367	39
62	LUAD	UNCX	chr7:1229530-1243095	plasma biomarker	Ooki et al. Clinical cancer research, 2021	promoter methylation	-0.370564	1.14928e-08	0.832157	1.1022e-112	0.152067	0.336675	0.184608	0.971839	40
21	CESC	ZNF671	chr19:57727218-57727660	CE-IVD	GynTect	A methylation signature comprising the 5′ regions of the genes DLX1, ITGA4, RXFP3, SOX17 and ZNF671; hypermethylation of CpG islands	-0.369169	4.19823e-06	0.555753	6.62268e-25	0.0586667	0.537562	0.478895	0.948276	41
39	READ	NPY	chr7:24283940-24285461	serum biomarker	Roperch et al. BMC Cancer, 2013	primer sequence	-0.368813	0.0116629	0.436114	1.38964e-05	0.216714	0.620141	0.403427	1	42
126	ESCA	ZNF568	chr19:36916030-36916561	esophageal exfoliated cells	Iyer et al. Am J Gastroenterol 2020	use promoter CGI	-0.368789	0.00168095	0.716451	3.56441e-23	0.128067	0.361504	0.233437	0.794724	43
21	CESC	ASTN1	chr1:177164257-177164710	CE-IVD	GynTect	A methylation signature comprising the 5′ regions of the genes DLX1, ITGA4, RXFP3, SOX17 and ZNF671; hypermethylation of CpG islands	-0.368584	4.35929e-06	0.729132	2.35541e-49	0.058	0.351279	0.293279	0.917816	44
102	CESC	JAM3	chr11:134068956-134069786	cervical scrapes biomarker	Boers et al. BJC, 2014	primer sequence	-0.359025	7.98459e-06	0.626561	4.95691e-33	0.0533333	0.441203	0.38787	0.997701	45
140	STAD	TFPI2	chr7:93890055-93890872	fecal samples biomarker	Ma et al. Front Oncol. 2022	from other cancers	-0.355415	3.22991e-06	0.643028	2.59383e-39	0.163	0.43832	0.27532	0.89	46
11	BLCA	PENK	chr8:56445568-56446856	FDA BDD	EarlyTect Bladder Cancer	probe sequence	-0.354385	3.01856e-07	0.59914	7.52862e-40	0.164667	0.432013	0.267346	0.953102	47
27	READ	PRIMA1	chr14:93787607-93789387	plasma biomarker	Barták et al. Epigenetics, 2017	the region was given	-0.341524	0.020184	0.654118	1.54556e-12	0.126286	0.270978	0.144693	0.845497	48
70	LUSC	GATA5	chr20:62474274-62476841	aputum biomarker	Leng et al. Oncotarget, 2017	promoter hypermethylation' genomic position	-0.332148	6.68221e-06	0.53551	1.93608e-27	0.046561	0.11435	0.0677895	0.798068	49
90	LIHC	OSR1	chr2:19356029-19358642	plasma biomarker	Lewin et al. BMC Gastroenterology, 2021	just use promoter	-0.329206	6.40915e-06	0.71382	2.98772e-56	0.1135	0.187181	0.0736813	0.783938	50
96	LIHC	MT1M	chr16:56632034-56632729	plasma biomarker	Ji et al. World J Gastroenterol, 2014	promoter methylation	-0.328009	6.9557e-06	0.431002	2.1188e-17	0.14914	0.232819	0.0836787	0.773654	51
21	CESC	ITGA4	chr2:181457035-181458302	CE-IVD	GynTect	A methylation signature comprising the 5′ regions of the genes DLX1, ITGA4, RXFP3, SOX17 and ZNF671; hypermethylation of CpG islands	-0.320416	7.60552e-05	0.682118	4.85184e-41	0.0473333	0.380366	0.333032	0.921264	52
136	STAD	SFRP2	chr4:153788361-153789675	cell free DNA biomarker	Miao et al. Cancer Control, 2020	use promoter CGI	-0.320074	3.11235e-05	0.636735	2.36985e-38	0.294	0.464182	0.170182	0.827692	53
62	LUSC	AJAP1	chr1:4653930-4656495	plasma biomarker	Ooki et al. Clinical cancer research, 2019	promoter methylation	-0.319105	1.58419e-05	0.574095	3.6793e-32	0.0554878	0.175681	0.120193	0.964561	54
67	LUSC	SOX17	chr8:54457869-54459965	plasma biomarker_prognosis	Balgkouranidou et al. Clin Chem Lab Med, 2016	SOX17 promoter methylation	-0.317497	1.75733e-05	0.531209	5.97315e-27	0.160756	0.464179	0.303423	0.981343	55
70	LUAD	GATA4	chr8:11702088-11705447	aputum biomarker	Leng et al. Oncotarget, 2017	promoter hypermethylation	-0.316226	1.51655e-06	0.71986	1.67988e-70	0.159933	0.319954	0.160021	0.94295	56
68	LUSC	PRDM14	chr8:70069639-70072653	aputum biomarker	Hubers et al. Br J cancer, 2016	DNA hypermethylation of the promoter regions of the following biomarkers	-0.315904	1.94624e-05	0.640283	9.03178e-42	0.132951	0.428811	0.29586	0.99319	57
75	BLCA	ITGA4	chr2:181457035-181458302	Urinary biomarker	study number: 3	from other cancers	-0.314788	5.94572e-06	0.693407	4.79112e-58	0.0912381	0.343614	0.252376	0.872174	58
64	LUAD	SLC9A3_cg14732324	chr5:528269-528867	plasma biomarker	Vrba et al. Epigenetics, 2019	probe id	-0.314204	1.68878e-06	0.650289	1.21264e-53	0.1796	0.460795	0.281195	0.911648	59
40	READ	SLIT3_cg07136998	chr5:169300426-169301271	plasma biomarker	Cho et al. Diagnostics, 2021	probe id	-0.307427	0.0376805	0.588307	6.97205e-10	0.187	0.545641	0.358641	0.940217	60
13	BLCA	TWIST1	chr7:19116428-19118419	Clinical trials NCT03122964	AssureMDx	probe sequence	-0.307322	1.00858e-05	0.564289	1.1288e-34	0.127524	0.295654	0.16813	0.851251	61
62	LUSC	PTGDR	chr14:52267490-52268768	plasma biomarker	Ooki et al. Clinical cancer research, 2020	promoter methylation	-0.307278	3.3501e-05	0.621111	7.90197e-39	0.0758049	0.316584	0.240779	0.955771	62
69	LUAD	TAC1	chr7:97731821-97733706	aputum biomarker	Hulbert et al. Clin Cacner res. 2016	primer sequence	-0.305494	3.3523e-06	0.738514	3.89421e-76	0.1369	0.341982	0.205082	0.94249	63
36	COAD	HIC	chr17:2049626-2059334	plasma biomarker	Melson et al. IJC, 2013	Patterns of methylation in 56 gene promoters were determined by a microarray-based assay (MethDet-56)	-0.304788	0.000250762	0.795054	7.05894e-62	0.110848	0.213802	0.102954	0.915585	64
132	STAD	ZIC1	chr3:147409202-147411212	cell free DNA biomarker	Lin et al. J Cancer, 2017	primer sequence	-0.300541	9.69781e-05	0.597248	8.4481e-33	0.3685	0.497105	0.128605	0.810769	65
27	COAD	PRIMA1	chr14:93787607-93789387	plasma biomarker	Barták et al. Epigenetics, 2017	the region was given	-0.298584	0.000322745	0.760652	2.77028e-54	0.116559	0.378007	0.261448	0.956929	66
16	ESCA	ZNF582	chr19:56393268-56393986	CE-IVD	notsure	promoter methylation of PAX1 and ZNF582	-0.297391	0.0124124	0.629092	1.10271e-16	0.141667	0.449863	0.308197	0.86235	67
75	BLCA	POU4F2	chr4:146638037-146640749	Urinary biomarker	study number: 6	primer sequence	-0.297292	2.00612e-05	0.62141	1.14046e-43	0.159238	0.449848	0.29061	0.945406	68
75	BLCA	GHSR	chr3:172447583-172448948	Urinary biomarker	study number: 2	promoter methylation	-0.295021	2.3358e-05	0.665358	5.7389e-52	0.140476	0.403318	0.262842	0.930736	69
118	ESCA	ZNF671	chr19:57727218-57727660	plasma biomarker	Qin et al. Clinical Cancer Research, 2020	from other cancers	-0.292942	0.013853	0.359151	1.41285e-05	0.121867	0.45705	0.335184	0.851559	70
123	ESCA	AHRR	chr5:343335-344347	esophageal exfoliated cells	Adams et al. Cancer Prev Res, 2008	CpG islands in the promoters; but primer was design in the body	-0.292754	0.0139169	0.478411	2.57618e-09	0.195733	0.456374	0.260641	0.870983	71
126	ESCA	ZNF682	chr19:20039047-20039366	esophageal exfoliated cells	Iyer et al. Am J Gastroenterol 2020	use promoter CGI	-0.291599	0.0143155	0.729221	2.47807e-24	0.168467	0.372201	0.203735	0.78729	72
2	READ	SEPTIN9	chr17:77372607-77374424	FDA_approved	Epi proColon	at the promoter region of SEPT9_V2	-0.28869	0.0516841	0.101018	0.337994	0.109429	0.461424	0.351995	0.966615	73
24	COAD	TMEFF2	chr2:192194270-192196086	plasma biomarker	Lofton-Day et al. Clinical chemistry, 2008	imputed from PCR genomic seqeunce	-0.287793	0.000539301	0.656027	5.81932e-36	0.133059	0.537103	0.404044	0.973938	74
14	BLCA	NKX1-1	chr4:1402504-1407942	FDA BDD	Bladder CARE	covergeing whole gene and imputed from the patent	-0.27958	6.35696e-05	0.644726	6.67344e-48	0.196524	0.490164	0.29364	0.955207	75
35	READ	THBD_cg24562819	chr20:23047767-23051581	plasma biomarker	Lange et al. PLOS ONE, 2012	methylation probe id	-0.27913	0.060302	0.753919	4.18515e-18	0.185571	0.420804	0.235233	0.998447	76
120	ESCA	KCNA3	chr1:110673623-110675675	plasma biomarker	Bian et al. Chin. Med. J, 2023	primer sequence	-0.278266	0.0196746	0.673011	1.13824e-19	0.3122	0.526468	0.214268	0.835252	77
70	LUAD	GATA5	chr20:62474274-62476841	aputum biomarker	Leng et al. Oncotarget, 2017	promoter hypermethylation' genomic position	-0.275954	2.92599e-05	0.813663	4.67529e-104	0.0838333	0.243278	0.159445	0.898659	78
40	COAD	PPP1R16B_cg21656726	chr20:38805564-38806949	plasma biomarker	Cho et al. Diagnostics, 2021	probe id	-0.274128	0.00100415	0.67587	7.48044e-39	0.134853	0.533861	0.399008	0.977653	79
30	READ	RASSF2A	chr20:4822368-4823486	plasma biomarker	Lee et al. Clinical cancer research, 2009	The longest isoform RASSF2A contains a 5' CpG island; RASSF2A promoter region CpG island	-0.269819	0.069765	0.80565	3.54601e-22	0.0842857	0.338467	0.254182	0.961957	80
34	COAD	GATA5	chr20:62474274-62476841	plasma biomarker	Melotte et al. Cancer Prev Res (Phila), 2014	promoter methylation	-0.269323	0.0012403	0.703688	2.61623e-43	0.0963235	0.505142	0.408819	0.945416	81
31	READ	JAM3	chr11:134068956-134069786	plasma biomarker	Zhou et al. Cancer Manag Res, 2019	primer sequence	-0.2686	0.0710861	0.619979	4.39764e-11	0.171857	0.450946	0.279089	0.962733	82
124	ESCA	ZNF569	chr19:37466825-37467488	esophageal exfoliated cells	Chettouh et al. Gut, 2018	primer sequence	-0.268475	0.0246268	0.738513	3.23142e-25	0.128067	0.378971	0.250905	0.768345	83
75	BLCA	MAL	chr2:95025113-95026686	Urinary biomarker	study number: 2	promoter methylation	-0.26784	0.000130954	0.540147	2.26216e-31	0.113095	0.178646	0.0655512	0.790524	84
28	COAD	VIM	chr10:17228432-17230618	plasma biomarker	Li et al, nature biotechnology, 2009	primers to amplify ∼100 bp of the vimentin gene exon 1	-0.267141	0.00136338	0.805963	2.95614e-65	0.0603939	0.239496	0.179102	0.927517	85
56	LUSC	IGFBP-3	chr7:45920539-45921748	tissue prognosis biomarker	IGFBP-3 et al. oncogene, 2009	pecific silencing by promoter hypermethylation of IGFBP-3	-0.262912	0.000423016	0.424343	8.94085e-17	0.0463415	0.117601	0.0712597	0.821659	86
115	ESCA	EPB41L3	chr18:5542849-5544242	plasma biomarker	Li et al. PLOS ONE, 2014	primer sequence	-0.261608	0.0286979	0.730433	1.90895e-24	0.161867	0.394525	0.232659	0.760911	87
23	COAD	OSMR	chr5:38845401-38846374	plasma biomarker	Yuan et al. Translational cancer research, 2016	overed the main part of CpG island (−382 to +72, relative to the start of transcription)	-0.260579	0.00180388	0.382231	3.30405e-11	0.262735	0.439157	0.176421	0.868903	88
71	LUAD	Kif1a	chr2:240818725-240821366	aputum biomarker	Leng et al. Clin Cancer res. 2013	genomic postion	-0.260465	8.28953e-05	0.854068	5.48936e-125	0.116733	0.213577	0.0968437	0.887778	89
69	LUSC	TAC1	chr7:97731821-97733706	aputum biomarker	Hulbert et al. Clin Cacner res. 2016	primer sequence	-0.260098	0.000489938	0.622628	4.60896e-39	0.0882927	0.354262	0.265969	0.964943	90
118	ESCA	ARHGEF4_alternative3	chr2:130963247-130964294	plasma biomarker	Qin et al. Clinical Cancer Research, 2025	use promoter CGI	-0.25262	0.0348703	0.281935	0.00077262	0.185133	0.50823	0.323097	0.878177	91
75	BLCA	NID2	chr14:52067864-52070004	Urinary biomarker	study number: 6	NID2 promoter sequences	-0.252547	0.000319825	0.747184	6.64889e-72	0.126381	0.395354	0.268973	0.876082	92
71	LUSC	Dal-1	chr18:5542849-5544242	aputum biomarker	Leng et al. Clin Cancer res. 2013	genomic postion	-0.251879	0.000745491	0.437644	7.4333e-18	0.0346098	0.132054	0.0974444	0.874505	93
51	LUSC	HS3ST2	chr16:22813296-22815138	tissue prognosis biomarker	Hwang et al. PLOS ONE, 2013	substantial hypermethylation of CpG island at the promoter region of HS3ST2	-0.251478	0.000760654	0.482358	7.45322e-22	0.117512	0.223177	0.105664	0.790772	94
70	LUAD	PAX5b	chr9:37026226-37028017	aputum biomarker	Leng et al. Oncotarget, 2017	promoter hypermethylation' genomic position	-0.251355	0.00014853	0.788229	2.43257e-93	0.130167	0.319906	0.189739	0.913563	95
33	COAD	NEUROG1	chr5:135535051-135536361	plasma biomarker	Herbst et al. Am J Gastroenterol, 2011	primer sequence	-0.251265	0.00274852	0.806298	2.38491e-65	0.113588	0.335804	0.222215	0.874764	96
141	STAD	BARHL2	chr1:90716541-90718983	Gastric juice or washes biomarker	Yamamoto et al. Clin Transl Gastroenterology, 2016	primer sequence	-0.247597	0.00143983	0.593727	2.42627e-32	0.365	0.503966	0.138966	0.821538	97
106	CESC	ZNF582	chr19:56393268-56393986	cervical scrapes biomarker	Tian et al. Oncotarget 2017	from other cancers	-0.246129	0.00265537	0.579358	2.14121e-27	0.058	0.516841	0.458841	0.95977	98
40	COAD	FAM123A_cg22029275	chr13:25169861-25171989	plasma biomarker	Cho et al. Diagnostics, 2021	probe id	-0.245184	0.00338579	0.385935	2.05502e-11	0.373176	0.625285	0.252108	0.964727	99
33	READ	NEUROG1	chr5:135535051-135536361	plasma biomarker	Herbst et al. Am J Gastroenterol, 2011	primer sequence	-0.243039	0.103628	0.679473	9.61096e-14	0.123286	0.252228	0.128943	0.841615	100
59	LUSC	HOXD11	chr2:176104490-176105167	plasma biomarker	Xu et al. Dis Markers, 2019	differentially methylated regions (DMRs) at gene promoters;the CGI 500bp away to the DMR	-0.240126	0.00132722	0.382122	1.19929e-13	0.132293	0.384977	0.252685	0.885484	101
124	ESCA	TWIST1	chr7:19116428-19118419	esophageal exfoliated cells	Chettouh et al. Gut, 2018	from other cancers	-0.239799	0.0455595	0.809533	1.71338e-33	0.182333	0.344353	0.162019	0.753957	102
40	COAD	SLIT3_cg07136998	chr5:169300426-169301271	plasma biomarker	Cho et al. Diagnostics, 2021	probe id	-0.237083	0.00464579	0.523947	3.25623e-21	0.184735	0.587488	0.402752	0.974723	103
118	ESCA	ARHGEF4_alternative2	chr2:130916114-130916577	plasma biomarker	Qin et al. Clinical Cancer Research, 2024	use promoter CGI	-0.237023	0.0481976	-0.0404851	0.636073	0.343933	0.573885	0.229952	0.84988	104
30	COAD	RASSF2A	chr20:4822368-4823486	plasma biomarker	Lee et al. Clinical cancer research, 2009	The longest isoform RASSF2A contains a 5' CpG island; RASSF2A promoter region CpG island	-0.236734	0.00470849	0.782914	1.89158e-59	0.0843529	0.419377	0.335024	0.970379	105
64	LUSC	LINC01158_cg08189989	chr2:104842716-104845312	plasma biomarker	Vrba et al. Epigenetics, 2019	probe id	-0.236473	0.00157902	0.630264	2.9173e-40	0.0683659	0.298456	0.23009	0.982142	106
1	READ	BMP3	chr4:81030788-81031654	FDA_approved	Cologuard	methylated BMP3 and NDRG4 promoter regions	-0.230291	0.123633	0.595335	3.87513e-10	0.0371429	0.143793	0.106651	0.83618	107
22	BRCA	PITX2	chr4:110636781-110637289	CE-IVD	therascreen PITX2 RGQ	the (PITX2) promoter 2	-0.230138	8.93535e-06	0.657019	2.11693e-91	0.0644713	0.165501	0.10103	0.81669	108
72	LUAD	SNCA	chr4:89836858-89837719	aputum biomarker	Tessema et al. Lung cancer, 2021	promoter hypermethylation;promoter CpG island	-0.226527	0.000654013	0.745149	3.37493e-78	0.0785333	0.271589	0.193055	0.844598	109
51	LUAD	HS3ST2	chr16:22813296-22815138	tissue prognosis biomarker	Hwang et al. PLOS ONE, 2013	substantial hypermethylation of CpG island at the promoter region of HS3ST2	-0.223899	0.000758276	0.658055	2.56171e-55	0.141467	0.355264	0.213798	0.957701	110
44	COAD	TAC1	chr7:97731821-97733706	serum biomarker	Tham et al. Cancer, 2014; Prognostic	not provided, use promoter CGI	-0.221668	0.00824953	0.604808	2.02163e-29	0.219735	0.442107	0.222371	0.839805	111
62	LUSC	MARCH11	chr5:16178956-16180311	plasma biomarker	Ooki et al. Clinical cancer research, 2022	promoter methylation	-0.216261	0.00394188	0.489678	1.44515e-22	0.07	0.298467	0.228467	0.90296	112
67	LUAD	SOX17	chr8:54457869-54459965	plasma biomarker_prognosis	Balgkouranidou et al. Clin Chem Lab Med, 2016	SOX17 promoter methylation	-0.213525	0.00133768	0.714668	3.2493e-69	0.192	0.47012	0.27812	0.980996	113
132	STAD	HOXD10	chr2:176116038-176116695	cell free DNA biomarker	Lin et al. J Cancer, 2017	primer sequence	-0.208895	0.00744936	0.536585	1.25085e-25	0.396	0.564862	0.168862	0.849231	114
75	BLCA	SST	chr3:187670127-187670388	Urinary biomarker	study number: 2	from other cancers	-0.208107	0.00318206	0.65254	2.09929e-49	0.148048	0.388301	0.240253	0.827982	115
40	COAD	GLI3_cg25726664	chr7:42236405-42237855	plasma biomarker	Cho et al. Diagnostics, 2021	probe id_500bp away to the assigned CGI	-0.206858	0.0138505	0.797914	2.74512e-63	0.0371471	0.220448	0.183301	0.881673	116
64	LUAD	HOXA7_cg07302069	chr7:27156147-27156948	plasma biomarker	Vrba et al. Epigenetics, 2019	probe id	-0.20179	0.00246473	0.689703	1.49654e-62	0.0935333	0.348827	0.255294	0.939808	117
1	COAD	BMP3	chr4:81030788-81031654	FDA_approved	Cologuard	methylated BMP3 and NDRG4 promoter regions	-0.200633	0.0170565	0.73559	4.182e-49	0.0433824	0.263445	0.220062	0.891407	118
71	LUAD	Jph3	chr16:87602150-87603678	aputum biomarker	Leng et al. Clin Cancer res. 2013	genomic postion	-0.198083	0.00296946	0.771806	3.54988e-87	0.0755	0.192545	0.117045	0.896973	119
109	CESC	ANKRD18CP_alternative1	chr9:97220929-97222677	cervical scrapes biomarker	van Leeuwen et al. IJC, 2019	Promoter (Exon1)	-0.198073	0.0161777	0.564316	8.72213e-26	0.215667	0.404748	0.189082	0.95977	120
75	BLCA	SFRP2	chr4:153788361-153789675	Urinary biomarker	study number: 2	promoter	-0.197262	0.00522728	0.715193	2.84853e-63	0.144238	0.398705	0.254466	0.848124	121
40	COAD	TMEM90B_cg16793866	chr20:24469209-24471401	plasma biomarker	Cho et al. Diagnostics, 2021	probe id	-0.195397	0.0202337	0.583921	4.43941e-27	0.166588	0.520989	0.354401	0.991522	122
74	LUSC	HOXA11	chr7:27185432-27186010	bronchial washings biomarker	Um et al. Clin Epigenetics, 2024	probe id	-0.195287	0.0093939	0.427995	4.56566e-17	0.150488	0.489162	0.338675	0.963693	123
24	COAD	NGFR	chr17:49494984-49497954	plasma biomarker	Lofton-Day et al. Clinical chemistry, 2008	imputed from PCR genomic seqeunce	-0.193855	0.0212617	0.8779	3.22936e-91	0.103941	0.325157	0.221215	0.901612	124
64	LUAD	LINC01158_cg08189989	chr2:104842716-104845312	plasma biomarker	Vrba et al. Epigenetics, 2019	probe id	-0.191881	0.00402669	0.806647	1.03039e-100	0.100933	0.344323	0.243389	0.98751	125
125	ESCA	NELL1	chr11:20669034-20670299	esophageal exfoliated cells	Wang et al. clin. Cancer Res. 2019	primer sequence	-0.191109	0.113014	0.779673	1.22268e-29	0.162333	0.392165	0.229832	0.761631	126
86	BRCA	KLK10	chr19:51016898-51017651	plasma biomarker	Panagopoulou et al. Oncogene, 2019	primer sequence	-0.190353	0.000254477	0.64604	1.83397e-87	0.0581724	0.139436	0.0812632	0.80877	127
5	READ	BCAT1	chr12:24948674-24949139	Clinical trials NCT03706235;NCT03706248	Colvera	probe sequence	-0.188978	0.208462	0.387219	0.000137193	0.206143	0.523587	0.317444	0.951087	128
43	COAD	SST	chr3:187670127-187670388	serum biomarker	Liu et al. Am J Cancer Res. 2016; Prognostic	Promoter methylation levels of seven genes	-0.188202	0.0254242	0.263764	7.41547e-06	0.449824	0.624249	0.174426	0.900565	129
91	LIHC	GNB4	chr3:179450948-179451481	plasma biomarker	Zhao et al. Epigenetics, 2023	primer sequence	-0.186567	0.0121527	0.576132	1.32581e-32	0.16552	0.478031	0.312511	0.945099	130
64	LUAD	VWC2_cg01893212	chr7:49773413-49776156	plasma biomarker	Vrba et al. Epigenetics, 2019	probe id	-0.184262	0.00578328	0.759178	8.89184e-83	0.1015	0.332411	0.230911	0.941648	131
108	CESC	ST6GALNAC5	chr1:76867427-76868849	cervical scrapes biomarker	Verlaat et al. Clin Cancer Res 2018	probe id	-0.180354	0.0288178	0.592264	7.60988e-29	0.0316667	0.534476	0.502809	0.978736	132
64	LUAD	PRKCB_cg03306374	chr16:23835621-23836781	plasma biomarker	Vrba et al. Epigenetics, 2019	probe id	-0.180201	0.00697627	0.749713	1.1799e-79	0.0765333	0.332257	0.255724	0.925326	133
5	COAD	IKZF1	chr7:50303300-50304923	Clinical trials NCT03706235;NCT03706248	Colvera	probe sequence	-0.179206	0.0334819	0.625731	6.03158e-32	0.124059	0.475669	0.35161	0.970536	134
4	READ	SFRP2	chr4:153788361-153789675	Clinical trials NCT04515082	Colowell	probe sequence	-0.176929	0.239485	0.585567	8.73277e-10	0.157143	0.528391	0.371248	0.950311	135
64	LUAD	CCDC181_cg00100121	chr1:169427384-169427631	plasma biomarker	Vrba et al. Epigenetics, 2019	probe id	-0.175531	0.00861587	0.608922	1.72622e-45	0.0840667	0.312644	0.228577	0.831188	136
128	ESCA	SLC35F1	chr6:117906880-117908648	esophageal exfoliated cells	Ma et al. Gastroenterology, 2022	use promoter CGI	-0.173141	0.151753	0.730172	2.01966e-24	0.137333	0.395655	0.258321	0.816787	137
70	LUSC	DAPK	chr9:87497600-87498902	aputum biomarker	Leng et al. Oncotarget, 2017	promoter hypermethylation' genomic position	-0.170022	0.0240725	0.379622	1.78035e-13	0.0382927	0.10802	0.0697273	0.907095	138
25	COAD	ALX4	chr11:44304108-44304967	plasma biomarker	Tänzer et al. PLOS ONE, 2010	imputed from target sequence	-0.165219	0.0502438	0.752456	1.60104e-52	0.159794	0.387754	0.22796	0.843416	139
75	BLCA	EOMES	chr3:27723706-27724184	Urinary biomarker	study number: 5	primer sequence	-0.162556	0.0217923	0.519702	8.8989e-29	0.156857	0.475629	0.318772	0.955568	140
3	COAD	SDC2	chr8:96493520-96495379	CE-IVD	Earlytect Colon Cancer	5′ UTR of the SDC2 gene (5′ UTR, +371 to +598 bp)	-0.161244	0.0561157	0.691797	2.423e-41	0.0696061	0.457181	0.387575	0.945363	141
39	COAD	NPY	chr7:24283940-24285461	serum biomarker	Roperch et al. BMC Cancer, 2013	primer sequence	-0.158964	0.0597294	0.376756	6.59409e-11	0.273735	0.626139	0.352403	0.977967	142
109	CESC	ZSCAN1	chr19:58033748-58034529	cervical scrapes biomarker	van Leeuwen et al. IJC, 2019	diff region: promoter	-0.156833	0.0578251	0.438288	4.82837e-15	0.0646667	0.605959	0.541292	0.981034	143
108	CESC	ASCL1	chr12:102957361-102958917	cervical scrapes biomarker	Verlaat et al. Clin Cancer Res 2018	probe id	-0.155391	0.0601954	0.631284	1.19489e-33	0.0276667	0.502041	0.474375	0.98908	144
1	COAD	NDRG4	chr16:58463130-58464691	FDA_approved	Cologuard	methylated BMP3 and NDRG4 promoter regions	-0.153679	0.0688488	0.744646	6.60806e-51	0.0516471	0.398335	0.346687	0.969123	145
30	COAD	WIF1	chr12:65121099-65122083	plasma biomarker	Lee et al. Clinical cancer research, 2009	one for the unmethylated promoter and the other for the methylated promoter; CGI	-0.153032	0.0700383	0.591797	6.08535e-28	0.385088	0.610779	0.225691	0.880783	146
34	READ	FOXE1	chr9:97852953-97855228	plasma biomarker	Melotte et al. Cancer Prev Res (Phila), 2015	promoter methylation	-0.152737	0.310887	0.566954	3.82088e-09	0.247714	0.529641	0.281927	0.984472	147
64	LUAD	MIR129-2_cg14416371	chr11:43580996-43581665	plasma biomarker	Vrba et al. Epigenetics, 2019	probe id	-0.151375	0.0237689	0.67379	7.1956e-59	0.065	0.364448	0.299448	0.932337	148
37	COAD	NPTX2	chr7:98616494-98618447	plasma biomarker	Rasmussen et al. PLOS ONE, 2017	a panel of seven hypermethylated promoter region	-0.15089	0.0740983	0.494438	9.91251e-19	0.338206	0.554192	0.215986	0.857756	149
88	LIHC	PFKP	chr10:3066459-3069227	plasma biomarker	Kisiel et al. Hepatology, 2023	just use one of promoters	-0.149244	0.0455453	0.769822	1.97556e-70	0.07878	0.210176	0.131396	0.800793	150
59	LUAD	HOXD11	chr2:176104490-176105167	plasma biomarker	Xu et al. Dis Markers, 2019	differentially methylated regions (DMRs) at gene promoters;the CGI 500bp away to the DMR	-0.146387	0.0288501	0.657828	2.8731e-55	0.174633	0.444418	0.269785	0.956284	151
75	BLCA	PCDH17	chr13:57632393-57634796	Urinary biomarker	study number: 3	primer sequence	-0.140173	0.0483039	0.510441	1.16948e-27	0.204714	0.508598	0.303884	0.959836	152
20	CESC	PAX1	chr20:21705562-21707051	CE-IVD	notsure	use promoter CGI	-0.140117	0.0905152	0.515467	4.37418e-21	0.0463333	0.502776	0.456443	0.995402	153
70	LUAD	PAX5a	chr9:37034139-37034854	aputum biomarker	Leng et al. Oncotarget, 2017	promoter hypermethylation' genomic position	-0.140112	0.0365385	0.501909	3.89578e-29	0.212433	0.328966	0.116532	0.751877	154
34	COAD	FOXE1	chr9:97852953-97855228	plasma biomarker	Melotte et al. Cancer Prev Res (Phila), 2015	promoter methylation	-0.139847	0.0981381	0.540984	9.2192e-23	0.238824	0.546203	0.307379	0.977915	155
102	CESC	EPB41L3	chr18:5542849-5544242	cervical scrapes biomarker	Boers et al. BJC, 2014	primer sequence	-0.139237	0.0925784	0.565931	5.91087e-26	0.0363333	0.54939	0.513056	0.983908	156
10	BLCA	ONECUT2	chr18:57434733-57441621	FDA BDD	UriFind Bladder Cancer Detection Kit	hg38: chr18:57441539-57441631	-0.138452	0.0511515	0.476146	8.42116e-24	0.114905	0.249957	0.135052	0.892917	157
108	CESC	LHX8	chr1:75136314-75137124	cervical scrapes biomarker	Verlaat et al. Clin Cancer Res 2018	probe id	-0.132512	0.109604	0.495164	2.40697e-19	0.053	0.634779	0.581779	0.998851	158
64	LUSC	MIR129-2_cg14416371	chr11:43580996-43581665	plasma biomarker	Vrba et al. Epigenetics, 2019	probe id	-0.130925	0.0832734	0.408562	1.48785e-15	0.0369268	0.287342	0.250415	0.814572	159
102	CESC	C13ORF18	chr13:46386550-46387535	cervical scrapes biomarker	Boers et al. BJC, 2014	primer sequence	-0.129296	0.11857	0.592317	7.50494e-29	0.0323333	0.274448	0.242115	0.923563	160
4	COAD	SFRP2	chr4:153788361-153789675	Clinical trials NCT04515082	Colowell	probe sequence	-0.127041	0.133306	0.621332	2.12411e-31	0.156971	0.540861	0.383891	0.971112	161
62	LUAD	AJAP1	chr1:4653930-4656495	plasma biomarker	Ooki et al. Clinical cancer research, 2019	promoter methylation	-0.124623	0.0631967	0.754137	4.26546e-81	0.0947333	0.321811	0.227078	0.988391	162
5	COAD	BCAT1	chr12:24948674-24949139	Clinical trials NCT03706235;NCT03706248	Colvera	probe sequence	-0.123227	0.145456	0.472371	5.04041e-17	0.218647	0.521018	0.302371	0.941333	163
46	LUSC	PCDHGB6	chr5:141407881-141408477	bronchial brushing biomarker	Ma et al. Biosensors and Bioelectronics, 2016	the promoter methylation in early stage NSCLC tissue samples and noninvasive bronchial brushing specimens	-0.121526	0.108121	0.40268	4.08753e-15	0.0686829	0.477259	0.408576	0.988187	164
31	COAD	JAM3	chr11:134068956-134069786	plasma biomarker	Zhou et al. Cancer Manag Res, 2019	primer sequence	-0.118031	0.163336	0.517757	1.13194e-20	0.177235	0.500819	0.323583	0.986288	165
75	BLCA	RASSF1	chr3:50340373-50341109	Urinary biomarker	study number: 10	from other cancers	-0.114491	0.107349	0.530337	4.18321e-30	0.101143	0.338253	0.23711	0.801347	166
39	COAD	PENK	chr8:56445568-56446856	serum biomarker	Roperch et al. BMC Cancer, 2013	primer sequence	-0.113688	0.179496	0.294855	4.82929e-07	0.398853	0.563057	0.164204	0.91569	167
92	LIHC	TBX2	chr17:61395700-61405614	plasma biomarker	Wu et al. Carcinogenesis, 2017	promoter methylation of RASSF1A and TBX2	-0.107862	0.149513	0.749668	1.02637e-64	0.22802	0.347253	0.119233	0.871841	168
62	LUAD	PTGDR	chr14:52267490-52268768	plasma biomarker	Ooki et al. Clinical cancer research, 2020	promoter methylation	-0.105088	0.117627	0.734449	6.65687e-75	0.110667	0.377421	0.266754	0.985977	169
88	LIHC	EMX1	chr2:72915927-72921131	plasma biomarker	Kisiel et al. Hepatology, 2020	genomic region	-0.105078	0.160368	0.648113	1.95273e-43	0.10594	0.179062	0.0731223	0.836884	170
107	CESC	SOX1	chr13:112066251-112069268	cervical scrapes biomarker	Yuan et al. Int J Clin Exp Med 2017	primer sequence	-0.100292	0.226798	0.449848	7.46543e-16	0.133	0.550648	0.417648	0.994253	171
68	LUAD	PRDM14	chr8:70069639-70072653	aputum biomarker	Hubers et al. Br J cancer, 2016	DNA hypermethylation of the promoter regions of the following biomarkers	-0.0995702	0.138279	0.71393	5.18449e-69	0.168967	0.430871	0.261905	0.982031	172
71	LUAD	SULF2	chr20:47784999-47786763	aputum biomarker	Leng et al. Clin Cancer res. 2013	genomic postion	-0.0988969	0.140978	0.740081	1.28588e-76	0.0945	0.168692	0.074192	0.765172	173
64	LUSC	HOXA7_cg07302069	chr7:27156147-27156948	plasma biomarker	Vrba et al. Epigenetics, 2019	probe id	-0.0982503	0.194531	0.31525	1.54275e-09	0.0483659	0.358123	0.309757	0.878917	174
74	LUAD	HOXA11	chr7:27185432-27186010	bronchial washings biomarker	Um et al. Clin Epigenetics, 2024	probe id	-0.0924323	0.168977	0.540361	2.86647e-34	0.1842	0.440378	0.256178	0.968659	175
1	READ	NDRG4	chr16:58463130-58464691	FDA_approved	Cologuard	methylated BMP3 and NDRG4 promoter regions	-0.0905618	0.549474	0.672431	2.13654e-13	0.0604286	0.323652	0.263224	0.890528	176
24	READ	TMEFF2	chr2:192194270-192196086	plasma biomarker	Lofton-Day et al. Clinical chemistry, 2008	imputed from PCR genomic seqeunce	-0.0893427	0.554883	0.694634	1.59313e-14	0.123857	0.479848	0.355991	0.958075	177
21	CESC	SOX17	chr8:54457869-54459965	CE-IVD	GynTect	A methylation signature comprising the 5′ regions of the genes DLX1, ITGA4, RXFP3, SOX17 and ZNF671; hypermethylation of CpG islands	-0.0876002	0.291398	0.325477	1.47797e-08	0.132667	0.550675	0.418008	0.935632	178
3	READ	SDC2	chr8:96493520-96495379	CE-IVD	Earlytect Colon Cancer	5′ UTR of the SDC2 gene (5′ UTR, +371 to +598 bp)	-0.0846394	0.575985	0.708705	2.71386e-15	0.0677143	0.385772	0.318057	0.982143	179
62	LUSC	CDO1	chr5:115815652-115817016	plasma biomarker	Ooki et al. Clinical cancer research, 2017	promoter methylation	-0.0817114	0.280987	0.462123	5.68683e-20	0.060561	0.338077	0.277516	0.953304	180
26	COAD	IRF4	chr6:391189-393802	plasma biomarker	Young et al. Clinical epigenetics, 2021	target position was given	-0.08137	0.337455	0.469237	8.60965e-17	0.175824	0.615929	0.440105	0.995395	181
37	READ	NPTX2	chr7:98616494-98618447	plasma biomarker	Rasmussen et al. PLOS ONE, 2017	a panel of seven hypermethylated promoter region	-0.0811632	0.591812	0.390704	0.000117884	0.364571	0.58912	0.224548	0.906832	182
98	LIHC	SRD5A2	chr2:31580224-31581334	plasma biomarker	Lizuka et al. Clin Chim Acta.2011	primer sequence	-0.075962	0.31082	0.416397	3.09285e-16	0.26868	0.436484	0.167804	0.764674	183
64	LUSC	TBR1_cg01419831	chr2:161427071-161428068	plasma biomarker	Vrba et al. Epigenetics, 2019	probe id	-0.0735598	0.331926	0.421289	1.55854e-16	0.169659	0.505359	0.3357	0.997915	184
64	LUAD	ZNF781_cg25875213	chr19:37691893-37692426	plasma biomarker	Vrba et al. Epigenetics, 2019	probe id	-0.0728402	0.278781	0.315702	1.59885e-11	0.0566333	0.307766	0.251132	0.85931	185
62	LUAD	45362	chr5:16178956-16180311	plasma biomarker	Ooki et al. Clinical cancer research, 2022	promoter methylation	-0.0724593	0.281309	0.536765	7.90181e-34	0.0963667	0.460124	0.363757	0.988238	186
24	READ	NGFR	chr17:49494984-49497954	plasma biomarker	Lofton-Day et al. Clinical chemistry, 2008	imputed from PCR genomic seqeunce	-0.0677232	0.654735	0.73712	5.41566e-17	0.099	0.232141	0.133141	0.868789	187
35	COAD	THBD_cg24562819	chr20:23047767-23051581	plasma biomarker	Lange et al. PLOS ONE, 2012	methylation probe id	-0.0669823	0.430008	0.679451	2.12752e-39	0.187294	0.48232	0.295026	0.978438	188
74	LUAD	TOX2	chr20:43914458-43916497	bronchial washings biomarker	Um et al. Clin Epigenetics, 2021	probe id	-0.0626059	0.352079	0.741505	6.95821e-77	0.0924	0.252546	0.160146	0.886552	189
75	BLCA	IRF8	chr16:85898516-85899336	Urinary biomarker	study number: 2	probe id	-0.0572158	0.422148	0.553241	3.95366e-33	0.123429	0.375005	0.251576	0.813492	190
101	CESC	CADM1	chr11:115502857-115505163	cervical scrapes biomarker	Hesselink et al. Clin Can Res 2011	promoter	-0.0514515	0.537396	0.379428	2.70368e-11	0.0523333	0.290573	0.23824	0.912644	191
75	BLCA	SALL3	chr18:78977006-78981362	Urinary biomarker	study number: 3	primer sequence	-0.0400789	0.574084	0.609176	1.37573e-41	0.162619	0.426247	0.263628	0.924904	192
14	BLCA	SIM2_alternative1	chr21:36695894-36701591	FDA BDD	Bladder CARE	direct use promoter CGI	-0.0392704	0.581839	0.49011	2.55328e-25	0.137905	0.258571	0.120666	0.916306	193
64	LUSC	CCDC181_cg00100121	chr1:169427384-169427631	plasma biomarker	Vrba et al. Epigenetics, 2019	probe id	-0.0371143	0.624815	0.463676	4.11875e-20	0.0436585	0.420459	0.3768	0.946703	194
62	LUAD	CDO1	chr5:115815652-115817016	plasma biomarker	Ooki et al. Clinical cancer research, 2017	promoter methylation	-0.035279	0.600258	0.608802	1.81502e-45	0.0909333	0.356575	0.265641	0.963793	195
66	LUAD	KMT2C	chr7:152435133-152437025	plasma biomarker_prognosis	Mastoraki et al. Mol Oncol, 2021	KMT2C promoter methylation	-0.0331634	0.622304	0.536117	9.77278e-34	0.107467	0.232692	0.125225	0.927778	196
64	LUSC	ZNF781_cg25875213	chr19:37691893-37692426	plasma biomarker	Vrba et al. Epigenetics, 2019	probe id	-0.0318721	0.67454	0.433089	1.76363e-17	0.027439	0.348034	0.320595	0.928184	197
17	LUSC	SHOX2	chr3:158103444-158103815	CE-IVD	Epi proLung	imputed from references	-0.0306162	0.686675	0.460181	8.49395e-20	0.120732	0.575536	0.454804	0.995483	198
90	LIHC	LDHB	chr12:21657555-21657832	plasma biomarker	Lewin et al. BMC Gastroenterology, 2021	just use promoter	-0.0204144	0.785616	0.509236	1.09302e-24	0.10814	0.394671	0.286531	0.869263	199
62	LUAD	HOXA9	chr7:27164297-27166843	plasma biomarker	Ooki et al. Clinical cancer research, 2018	promoter methylation	-0.0165526	0.805828	0.573004	2.52368e-39	0.189267	0.438248	0.248982	0.987318	200
45	READ	EYA4	chr6:133240949-133242448	serum biomarker	Liu et al. Biomarkers, 2013; Prognostic	not found	-0.0161888	0.914961	0.527735	6.46018e-08	0.0862857	0.529424	0.443138	0.98913	201
26	READ	IRF4	chr6:391189-393802	plasma biomarker	Young et al. Clinical epigenetics, 2021	target position was given	-0.0144904	0.923855	0.419162	3.20074e-05	0.167857	0.602337	0.43448	0.998447	202
115	ESCA	GPX3	chr5:151020440-151020800	plasma biomarker	Li et al. PLOS ONE, 2014	primer sequence	-0.012647	0.91724	0.56719	3.34885e-13	0.107533	0.28795	0.180416	0.769784	203
74	LUSC	TBX15	chr1:118989369-118989573	bronchial washings biomarker	Um et al. Clin Epigenetics, 2019	probe id	-0.0118395	0.876068	0.35814	4.62656e-12	0.159976	0.56663	0.406654	0.995032	204
27	COAD	SFRP1	chr8:41308334-41309621	plasma biomarker	Barták et al. Epigenetics, 2017	the region was given	-0.0107373	0.899441	0.31975	4.23767e-08	0.302676	0.596822	0.294146	0.978438	205
87	BRCA	CCDC181	chr1:169427384-169427631	plasma biomarker	Wang et al. Cancers, 2021	primer sequence	-0.00608092	0.907828	0.5513	2.83924e-59	0.0888276	0.546512	0.457685	0.935813	206
10	BLCA	VIM	chr10:17228432-17230618	FDA BDD	UriFind Bladder Cancer Detection Kit	hg38: chr10:17229462-17229549	-0.00321583	0.964044	0.605422	5.74403e-41	0.081381	0.283727	0.202346	0.838805	207
128	ESCA	cg20655070	chr19:39824287-39824504	esophageal exfoliated cells	Ma et al. Gastroenterology, 2022	probe id	-0.000317979	0.997916	0.461337	1.09276e-08	0.1518	0.514122	0.362322	0.825659	208
75	BLCA	ZNF671	chr19:57727218-57727660	Urinary biomarker	study number: 2	probe id	0.00148513	0.983391	0.417116	4.21862e-18	0.0827619	0.383184	0.300422	0.779882	209
12	LIHC	cg11397370_GRHL2	chr8:101492251-101492542	FDA BDD	IvyGene Liver_Prognosis	Article table2	0.0026346	0.971999	0.408507	1.24793e-15	0.17322	0.452266	0.279046	0.869122	210
17	LUAD	SHOX2	chr3:158103444-158103815	CE-IVD	Epi proLung	imputed from references	0.00905106	0.893083	0.485986	3.63818e-27	0.160933	0.437777	0.276844	0.968161	211
87	BRCA	ITPRIPL1	chr2:96325120-96325545	plasma biomarker	Wang et al. Cancers, 2021	primer sequence	0.00929326	0.859554	0.600391	1.05837e-72	0.106644	0.402229	0.295585	0.9379	212
66	LUSC	KMT2C	chr7:152435133-152437025	plasma biomarker_prognosis	Mastoraki et al. Mol Oncol, 2021	KMT2C promoter methylation	0.0192681	0.799632	0.284076	6.12387e-08	0.071	0.220234	0.149234	0.940518	213
107	CESC	SLIT2	chr4:20251654-20255245	cervical scrapes biomarker	Yuan et al. Int J Clin Exp Med 2017	primer sequence	0.0202396	0.807756	0.340666	2.59508e-09	0.0553333	0.3408	0.285467	0.942529	214
44	READ	TAC1	chr7:97731821-97733706	serum biomarker	Tham et al. Cancer, 2014; Prognostic	not provided, use promoter CGI	0.0263084	0.862218	0.302105	0.0034249	0.181429	0.314489	0.133061	0.762422	215
14	BLCA	SIM2_alternative2	chr21:36692880-36693885	FDA BDD	Bladder CARE	imputed from the patent	0.031537	0.658351	0.47086	3.03506e-23	0.183143	0.561806	0.378663	0.953403	216
2	COAD	SEPTIN9	chr17:77372607-77374424	FDA_approved	Epi proColon	at the promoter region of SEPT9_V2	0.0337974	0.690731	0.0108322	0.856798	0.0869394	0.471911	0.384971	0.959075	217
17	LUAD	PTGER4	chr5:40679401-40681979	CE-IVD	Epi proLung	promoter CGI	0.0349552	0.604431	0.474491	1.07705e-25	0.116967	0.183797	0.0668301	0.927395	218
82	BRCA	SPAG6	chr10:22345072-22345933	plasma biomarker	Mijnes et al. Oncotarget, 2019	relative position to the TSS	0.0389866	0.457745	0.515229	9.69241e-51	0.21877	0.527129	0.308359	0.963108	219
109	CESC	ANKRD18CP_alternative2	chr9:97238182-97238538	cervical scrapes biomarker	van Leeuwen et al. IJC, 2019	Promoter (Exon1)	0.040159	0.629138	0.175158	0.00276132	0.031	0.109366	0.0783655	0.771839	220
77	BRCA	RASSF1A	chr3:50340373-50341109	serum biomarker	Nandi et al. Int J Sci Res, 2018	from other cancers	0.0427162	0.415837	0.417266	4.04649e-32	0.224207	0.458062	0.233855	0.811093	221
35	COAD	C9orf50_cg14015706	chr9:129620023-129620725	plasma biomarker	Lange et al. PLOS ONE, 2012	methylation probe id	0.0448365	0.597548	0.231039	9.28043e-05	0.0891176	0.603103	0.513986	0.991941	222
59	LUAD	MYL9	chr20:36540787-36541684	plasma biomarker	Xu et al. Dis Markers, 2019	differentially methylated regions (DMRs) at gene promoters;the CGI 500bp away to the DMR	0.046431	0.490296	0.237041	5.6999e-07	0.300233	0.364871	0.0646379	0.804291	223
59	LUAD	HOPX	chr4:56655456-56656537	plasma biomarker	Xu et al. Dis Markers, 2019	differentially methylated regions (DMRs) at gene promoters; the CGI 500bp away to the DMR	0.0554521	0.409907	0.24036	4.03354e-07	0.360433	0.55865	0.198216	0.940192	224
62	LUSC	HOXA9	chr7:27164297-27166843	plasma biomarker	Ooki et al. Clinical cancer research, 2018	promoter methylation	0.0650412	0.391097	0.376102	3.08692e-13	0.158244	0.500746	0.342503	0.991245	225
64	LUAD	TBR1_cg01419831	chr2:161427071-161428068	plasma biomarker	Vrba et al. Epigenetics, 2019	probe id	0.0670767	0.318685	0.403196	1.95724e-18	0.2163	0.474906	0.258606	0.991226	226
30	READ	WIF1	chr12:65121099-65122083	plasma biomarker	Lee et al. Clinical cancer research, 2009	one for the unmethylated promoter and the other for the methylated promoter; CGI	0.0684653	0.651192	0.526827	6.86816e-08	0.384	0.604424	0.220424	0.898292	227
46	LUAD	PCDHGB6	chr5:141407881-141408477	bronchial brushing biomarker	Ma et al. Biosensors and Bioelectronics, 2016	the promoter methylation in early stage NSCLC tissue samples and noninvasive bronchial brushing specimens	0.081025	0.228148	0.423428	2.36685e-20	0.100867	0.397156	0.29629	0.967471	228
71	LUAD	Dal-1	chr18:5542849-5544242	aputum biomarker	Leng et al. Clin Cancer res. 2013	genomic postion	0.081156	0.227394	0.559052	3.96249e-37	0.0602333	0.180317	0.120084	0.889847	229
119	ESCA	SEPTIN9	chr17:77372607-77374424	plasma biomarker	Zhang et al. Genet. Test. Mol. Biomarkers	from other cancers	0.0883999	0.466788	0.0571559	0.503929	0.0596667	0.380906	0.32124	0.920384	230
27	READ	SFRP1	chr8:41308334-41309621	plasma biomarker	Barták et al. Epigenetics, 2017	the region was given	0.0899491	0.55219	0.158753	0.130664	0.305	0.608815	0.303815	0.992236	231
75	BLCA	ZNF154	chr19:57708822-57709149	Urinary biomarker	study number: 4	primer sequence, less than 200bp away from the CGI	0.0907675	0.202309	0.419078	2.83818e-18	0.160095	0.59546	0.435364	0.943122	232
45	COAD	EYA4	chr6:133240949-133242448	serum biomarker	Liu et al. Biomarkers, 2013; Prognostic	not found	0.0973499	0.250801	0.462559	2.64572e-16	0.0857353	0.536637	0.450902	0.995709	233
84	BRCA	SCGB3A1	chr5:180590100-180592062	plasma biomarker	Nunes et al. Cancers, 2018	Gene Promoter Methylation; primer sequence	0.0986585	0.0597005	0.534843	2.98285e-55	0.108529	0.287566	0.179037	0.779066	234
35	READ	C9orf50_cg14015706	chr9:129620023-129620725	plasma biomarker	Lange et al. PLOS ONE, 2012	methylation probe id	0.101838	0.500667	0.188475	0.0719812	0.0935714	0.61613	0.522559	0.993789	235
74	LUAD	TBX15	chr1:118989369-118989573	bronchial washings biomarker	Um et al. Clin Epigenetics, 2019	probe id	0.146389	0.0288478	0.326897	2.72236e-12	0.2018	0.533055	0.331255	0.986475	236
14	BLCA	TRNA-Cys	chr7:149415216-149415454	FDA BDD	Bladder CARE	imputed from the patent	0.164543	0.0202118	0.349679	7.83887e-13	0.124905	0.624985	0.50008	0.970719	237
8	LIHC	VASH2_cg03768777	chr1:212950306-212951750	Clinical trials NCT03483922	epiLiver	cg03768777 at the 1st exon of the Vasohibin 2 (VASH2) gene	0.183344	0.0137551	0.389709	2.99585e-14	0.08302	0.307079	0.224059	0.811615	238
142	STAD	MINT25_CABIN1	chr22:24156015-24156728	Gastric juice or washes biomarker	Watanabe et al. Gastroenterology, 2009	primer sequence	0.196383	0.011989	0.352053	6.46434e-11	0.055	0.398637	0.343637	0.931538	239
89	LIHC	TSPYL5	chr8:97277377-97278176	plasma biomarker	NCT03628651; Chalasani et al. Clinical Gastroenterology and Hepatology, 2021	use promoter CGI	0.217751	0.00332044	0.302146	6.9303e-09	0.42192	0.631541	0.209621	0.933116	240
13	BLCA	OTX1	chr2:63053900-63054212	Clinical trials NCT03122964	AssureMDx	probe sequence	0.247701	0.000419713	0.321611	5.57597e-11	0.170667	0.609449	0.438783	0.974387	241
5	READ	IKZF1	chr7:50303300-50304923	Clinical trials NCT03706235;NCT03706248	Colvera	probe sequence	0.248766	0.0954934	0.464792	3.04826e-06	0.136143	0.457891	0.321748	0.958851	242
91	LIHC	Riplet_RNF135	chr17:30970923-30971588	plasma biomarker	Zhao et al. Epigenetics, 2023	primer sequence, 500bp away to the CGI	0.257045	0.000495248	0.359801	3.14948e-12	0.08992	0.429448	0.339528	0.847592	243
93	LIHC	RASSF1A	chr3:50340373-50341109	plasma biomarker	Lu et al. Oncotarget,2017	from other cancers	0.275777	0.000178901	0.301285	7.68194e-09	0.45682	0.592416	0.135596	0.855467	244
98	LIHC	SPINT2	chr19:38264207-38265059	plasma biomarker	Lizuka et al. Clin Chim Acta.2011	primer sequence	0.297428	5.01849e-05	0.379162	1.63411e-13	0.15056	0.39379	0.24323	0.815807	245
6	LIHC	SEPTIN9	chr17:77372607-77374424	CE-IVD	HCCBloodTest	at the promoter region of SEPT9_V2	0.557709	4.20586e-16	0.00354609	0.947068	0.0485918	0.384725	0.336133	0.78966	246
